# Supplementary material for: Implementation of a fully remote randomized clinical trial with cardiac monitoring
Source: Commun Med (Lond). 2021 Dec 20;1:62. doi: 10.1038/s43856-021-00052-w (PMC9053200; doi:10.1038/s43856-021-00052-w)
Supplement: Supplementary file 2 — Supplementary Data 1 [file 43856_2021_52_MOESM2_ESM.xlsx]

## Sheet: EKG-data
ptid	hhid	ekg_qtc	ekg_date	ekg_time	crf_cohort	ekg_num	study_day	totekg
4055-1001-5-1	4055-1001-5	395	2020-04-17	11:46:00	1	1	2	16
4055-1001-5-1	4055-1001-5	420	2020-04-18	11:10:00	1	2	3	16
4055-1001-5-1	4055-1001-5	408	2020-04-19	06:22:00	1	3	4	16
4055-1001-5-1	4055-1001-5	415	2020-04-21	06:17:00	1	4	6	16
4055-1001-5-1	4055-1001-5	414	2020-04-22	18:11:00	1	5	7	16
4055-1001-5-1	4055-1001-5	386	2020-04-23	06:00:00	1	6	8	16
4055-1001-5-1	4055-1001-5	387	2020-04-24	05:52:00	1	7	9	16
4055-1001-5-1	4055-1001-5	409	2020-04-25	06:22:00	1	8	10	16
4055-1001-5-1	4055-1001-5	401	2020-04-26	05:49:00	1	9	11	16
4055-1001-5-1	4055-1001-5	402	2020-04-27	05:39:00	1	10	12	16
4055-1001-5-1	4055-1001-5	418	2020-04-28	05:18:00	1	11	13	16
4055-1001-5-1	4055-1001-5	402	2020-04-29	07:58:00	1	12	14	16
4055-1001-5-1	4055-1001-5	398	2020-05-06	08:21:00	1	13	21	16
4055-1001-5-1	4055-1001-5	398	2020-05-10	08:21:00	1	14	25	16
4055-1001-5-1	4055-1001-5	395	2020-05-10	11:30:00	1	15	25	16
4055-1001-5-1	4055-1001-5	431	2020-05-13	08:23:00	1	16	28	16
4055-1003-1-1	4055-1003-1	414	2020-04-22	18:11:00	2	1	1	19
4055-1003-1-1	4055-1003-1	399	2020-04-23	09:59:00	2	2	2	19
4055-1003-1-1	4055-1003-1	398	2020-04-24	09:39:00	2	3	3	19
4055-1003-1-1	4055-1003-1	394	2020-04-25	10:13:00	2	4	4	19
4055-1003-1-1	4055-1003-1	410	2020-04-26	10:53:00	2	5	5	19
4055-1003-1-1	4055-1003-1	378	2020-04-27	10:59:00	2	6	6	19
4055-1003-1-1	4055-1003-1	436	2020-04-27	12:21:00	2	7	6	19
4055-1003-1-1	4055-1003-1	458	2020-04-28	09:21:00	2	8	7	19
4055-1003-1-1	4055-1003-1	437	2020-04-29	00:07:00	2	9	8	19
4055-1003-1-1	4055-1003-1	383	2020-04-29	13:50:00	2	10	8	19
4055-1003-1-1	4055-1003-1	383	2020-04-30	10:32:00	2	11	9	19
4055-1003-1-1	4055-1003-1	414	2020-04-30	19:13:00	2	12	9	19
4055-1003-1-1	4055-1003-1	404	2020-05-01	10:23:00	2	13	10	19
4055-1003-1-1	4055-1003-1	393	2020-05-01	20:29:00	2	14	10	19
4055-1003-1-1	4055-1003-1	405	2020-05-03	15:14:00	2	15	12	19
4055-1003-1-1	4055-1003-1	408	2020-05-04	14:59:00	2	16	13	19
4055-1003-1-1	4055-1003-1	411	2020-05-05	14:57:00	2	17	14	19
4055-1003-1-1	4055-1003-1	360	2020-05-19	16:32:00	2	18	28	19
4055-1003-1-1	4055-1003-1	360	2020-05-20	16:33:00	2	19	29	19
4055-1004-4-1	4055-1004-4	405	2020-04-23	18:44:00	1	1	1	19
4055-1004-4-1	4055-1004-4	423	2020-04-24	08:08:00	1	2	2	19
4055-1004-4-1	4055-1004-4	404	2020-04-25	09:01:00	1	3	3	19
4055-1004-4-1	4055-1004-4	411	2020-04-26	08:13:00	1	4	4	19
4055-1004-4-1	4055-1004-4	385	2020-04-27	07:54:00	1	5	5	19
4055-1004-4-1	4055-1004-4	384	2020-04-28	07:44:00	1	6	6	19
4055-1004-4-1	4055-1004-4	394	2020-04-28	07:45:00	1	7	6	19
4055-1004-4-1	4055-1004-4	418	2020-04-29	08:32:00	1	8	7	19
4055-1004-4-1	4055-1004-4	445	2020-04-30	08:20:00	1	9	8	19
4055-1004-4-1	4055-1004-4	413	2020-05-01	08:44:00	1	10	9	19
4055-1004-4-1	4055-1004-4	411	2020-05-02	08:38:00	1	11	10	19
4055-1004-4-1	4055-1004-4	409	2020-05-03	08:38:00	1	12	11	19
4055-1004-4-1	4055-1004-4	409	2020-05-04	09:53:00	1	13	12	19
4055-1004-4-1	4055-1004-4	407	2020-05-05	09:09:00	1	14	13	19
4055-1004-4-1	4055-1004-4	427	2020-05-06	06:31:00	1	15	14	19
4055-1004-4-1	4055-1004-4	428	2020-05-07	07:54:00	1	16	15	19
4055-1004-4-1	4055-1004-4	427	2020-05-08	09:22:00	1	17	16	19
4055-1004-4-1	4055-1004-4	429	2020-05-13	08:09:00	1	18	21	19
4055-1004-4-1	4055-1004-4	427	2020-05-20	09:37:00	1	19	28	19
4055-1005-9-1	4055-1005-9	430	2020-04-23	12:22:00	1	1	1	15
4055-1005-9-1	4055-1005-9	437	2020-04-24	09:22:00	1	2	2	15
4055-1005-9-1	4055-1005-9	429	2020-04-25	10:28:00	1	3	3	15
4055-1005-9-1	4055-1005-9	461	2020-04-26	09:22:00	1	4	4	15
4055-1005-9-1	4055-1005-9	429	2020-04-27	10:50:00	1	5	5	15
4055-1005-9-1	4055-1005-9	427	2020-04-28	09:59:00	1	6	6	15
4055-1005-9-1	4055-1005-9	400	2020-04-29	09:28:00	1	7	7	15
4055-1005-9-1	4055-1005-9	348	2020-04-30	09:07:00	1	8	8	15
4055-1005-9-1	4055-1005-9	464	2020-05-01	10:14:00	1	9	9	15
4055-1005-9-1	4055-1005-9	369	2020-05-02	07:59:00	1	10	10	15
4055-1005-9-1	4055-1005-9	414	2020-05-03	11:41:00	1	11	11	15
4055-1005-9-1	4055-1005-9	464	2020-05-04	08:43:00	1	12	12	15
4055-1005-9-1	4055-1005-9	407	2020-05-05	05:42:00	1	13	13	15
4055-1005-9-1	4055-1005-9	432	2020-05-06	08:42:00	1	14	14	15
4055-1005-9-1	4055-1005-9	407	2020-05-13	10:41:00	1	15	21	15
4055-1009-3-1	4055-1009-3	444	2020-04-24	15:22:00	2	1	1	16
4055-1009-3-1	4055-1009-3	422	2020-04-25	05:12:00	2	2	2	16
4055-1009-3-1	4055-1009-3	391	2020-04-26	04:08:00	2	3	3	16
4055-1009-3-1	4055-1009-3	376	2020-04-27	03:38:00	2	4	4	16
4055-1009-3-1	4055-1009-3	369	2020-04-28	03:40:00	2	5	5	16
4055-1009-3-1	4055-1009-3	410	2020-04-29	02:47:00	2	6	6	16
4055-1009-3-1	4055-1009-3	354	2020-04-30	04:43:00	2	7	7	16
4055-1009-3-1	4055-1009-3	383	2020-05-01	04:16:00	2	8	8	16
4055-1009-3-1	4055-1009-3	389	2020-05-02	08:19:00	2	9	9	16
4055-1009-3-1	4055-1009-3	402	2020-05-03	08:00:00	2	10	10	16
4055-1009-3-1	4055-1009-3	381	2020-05-04	08:32:00	2	11	11	16
4055-1009-3-1	4055-1009-3	407	2020-05-05	05:31:00	2	12	12	16
4055-1009-3-1	4055-1009-3	410	2020-05-06	04:16:00	2	13	13	16
4055-1009-3-1	4055-1009-3	390	2020-05-07	03:27:00	2	14	14	16
4055-1009-3-1	4055-1009-3	411	2020-05-14	08:39:00	2	15	21	16
4055-1009-3-1	4055-1009-3	367	2020-05-21	05:50:00	2	16	28	16
4055-1010-7-1	4055-1010-7	440	2020-04-24	18:10:00	2	1	1	16
4055-1010-7-1	4055-1010-7	448	2020-04-25	10:39:00	2	2	2	16
4055-1010-7-1	4055-1010-7	410	2020-04-26	10:10:00	2	3	3	16
4055-1010-7-1	4055-1010-7	393	2020-04-27	10:15:00	2	4	4	16
4055-1010-7-1	4055-1010-7	407	2020-04-28	08:25:00	2	5	5	16
4055-1010-7-1	4055-1010-7	394	2020-04-29	09:11:00	2	6	6	16
4055-1010-7-1	4055-1010-7	452	2020-04-30	10:11:00	2	7	7	16
4055-1010-7-1	4055-1010-7	456	2020-05-01	09:28:00	2	8	8	16
4055-1010-7-1	4055-1010-7	416	2020-05-02	09:55:00	2	9	9	16
4055-1010-7-1	4055-1010-7	434	2020-05-03	10:20:00	2	10	10	16
4055-1010-7-1	4055-1010-7	415	2020-05-04	10:06:00	2	11	11	16
4055-1010-7-1	4055-1010-7	404	2020-05-05	11:45:00	2	12	12	16
4055-1010-7-1	4055-1010-7	421	2020-05-06	11:56:00	2	13	13	16
4055-1010-7-1	4055-1010-7	422	2020-05-07	09:17:00	2	14	14	16
4055-1010-7-1	4055-1010-7	456	2020-05-14	12:13:00	2	15	21	16
4055-1010-7-1	4055-1010-7	405	2020-05-21	09:41:00	2	16	28	16
4055-1012-1-1	4055-1012-1	398	2020-04-27	05:45:00	1	1	1	16
4055-1012-1-1	4055-1012-1	360	2020-04-28	08:32:00	1	2	2	16
4055-1012-1-1	4055-1012-1	420	2020-04-29	10:22:00	1	3	3	16
4055-1012-1-1	4055-1012-1	354	2020-04-30	04:27:00	1	4	4	16
4055-1012-1-1	4055-1012-1	343	2020-05-01	06:25:00	1	5	5	16
4055-1012-1-1	4055-1012-1	411	2020-05-02	10:48:00	1	6	6	16
4055-1012-1-1	4055-1012-1	364	2020-05-03	14:23:00	1	7	7	16
4055-1012-1-1	4055-1012-1	381	2020-05-04	14:42:00	1	8	8	16
4055-1012-1-1	4055-1012-1	394	2020-05-05	07:10:00	1	9	9	16
4055-1012-1-1	4055-1012-1	389	2020-05-06	07:30:00	1	10	10	16
4055-1012-1-1	4055-1012-1	383	2020-05-07	05:59:00	1	11	11	16
4055-1012-1-1	4055-1012-1	395	2020-05-08	06:11:00	1	12	12	16
4055-1012-1-1	4055-1012-1	361	2020-05-09	06:24:00	1	13	13	16
4055-1012-1-1	4055-1012-1	367	2020-05-10	05:57:00	1	14	14	16
4055-1012-1-1	4055-1012-1	403	2020-05-17	09:47:00	1	15	21	16
4055-1012-1-1	4055-1012-1	334	2020-05-24	06:47:00	1	16	28	16
4055-1014-9-1	4055-1014-9	444	2020-04-29	17:45:00	1	1	1	16
4055-1014-9-1	4055-1014-9	462	2020-04-30	08:11:00	1	2	2	16
4055-1014-9-1	4055-1014-9	424	2020-05-01	09:13:00	1	3	3	16
4055-1014-9-1	4055-1014-9	408	2020-05-02	08:50:00	1	4	4	16
4055-1014-9-1	4055-1014-9	402	2020-05-03	08:45:00	1	5	5	16
4055-1014-9-1	4055-1014-9	433	2020-05-04	08:33:00	1	6	6	16
4055-1014-9-1	4055-1014-9	432	2020-05-05	10:04:00	1	7	7	16
4055-1014-9-1	4055-1014-9	413	2020-05-06	08:51:00	1	8	8	16
4055-1014-9-1	4055-1014-9	430	2020-05-07	08:41:00	1	9	9	16
4055-1014-9-1	4055-1014-9	419	2020-05-08	06:14:00	1	10	10	16
4055-1014-9-1	4055-1014-9	412	2020-05-09	09:45:00	1	11	11	16
4055-1014-9-1	4055-1014-9	416	2020-05-10	10:53:00	1	12	12	16
4055-1014-9-1	4055-1014-9	398	2020-05-11	05:59:00	1	13	13	16
4055-1014-9-1	4055-1014-9	390	2020-05-12	07:55:00	1	14	14	16
4055-1014-9-1	4055-1014-9	434	2020-05-19	09:06:00	1	15	21	16
4055-1014-9-1	4055-1014-9	405	2020-05-26	06:23:00	1	16	28	16
4055-1015-4-1	4055-1015-4	393	2020-04-30	13:13:00	2	1	1	15
4055-1015-4-1	4055-1015-4	467	2020-05-01	07:14:00	2	2	2	15
4055-1015-4-1	4055-1015-4	411	2020-05-01	13:58:00	2	3	2	15
4055-1015-4-1	4055-1015-4	402	2020-05-02	07:32:00	2	4	3	15
4055-1015-4-1	4055-1015-4	423	2020-05-03	07:12:00	2	5	4	15
4055-1015-4-1	4055-1015-4	409	2020-05-04	07:24:00	2	6	5	15
4055-1015-4-1	4055-1015-4	390	2020-05-05	07:25:00	2	7	6	15
4055-1015-4-1	4055-1015-4	397	2020-05-06	07:09:00	2	8	7	15
4055-1015-4-1	4055-1015-4	397	2020-05-07	08:40:00	2	9	8	15
4055-1015-4-1	4055-1015-4	428	2020-05-08	08:15:00	2	10	9	15
4055-1015-4-1	4055-1015-4	446	2020-05-09	08:09:00	2	11	10	15
4055-1015-4-1	4055-1015-4	399	2020-05-10	06:57:00	2	12	11	15
4055-1015-4-1	4055-1015-4	404	2020-05-11	06:53:00	2	13	12	15
4055-1015-4-1	4055-1015-4	417	2020-05-12	04:46:00	2	14	13	15
4055-1015-4-1	4055-1015-4	424	2020-05-13	04:48:00	2	15	14	15
4055-1016-2-1	4055-1016-2	427	2020-04-30	15:20:00	1	1	1	16
4055-1016-2-1	4055-1016-2	406	2020-05-01	10:11:00	1	2	2	16
4055-1016-2-1	4055-1016-2	442	2020-05-02	10:34:00	1	3	3	16
4055-1016-2-1	4055-1016-2	426	2020-05-03	09:24:00	1	4	4	16
4055-1016-2-1	4055-1016-2	438	2020-05-04	07:42:00	1	5	5	16
4055-1016-2-1	4055-1016-2	436	2020-05-05	09:53:00	1	6	6	16
4055-1016-2-1	4055-1016-2	420	2020-05-06	09:41:00	1	7	7	16
4055-1016-2-1	4055-1016-2	435	2020-05-07	09:05:00	1	8	8	16
4055-1016-2-1	4055-1016-2	423	2020-05-08	07:24:00	1	9	9	16
4055-1016-2-1	4055-1016-2	418	2020-05-09	09:23:00	1	10	10	16
4055-1016-2-1	4055-1016-2	406	2020-05-10	10:47:00	1	11	11	16
4055-1016-2-1	4055-1016-2	430	2020-05-11	07:11:00	1	12	12	16
4055-1016-2-1	4055-1016-2	412	2020-05-12	07:11:00	1	13	13	16
4055-1016-2-1	4055-1016-2	438	2020-05-13	08:40:00	1	14	14	16
4055-1016-2-1	4055-1016-2	369	2020-05-20	16:25:00	1	15	21	16
4055-1016-2-1	4055-1016-2	426	2020-05-27	09:15:00	1	16	28	16
4055-1017-3-1	4055-1017-3	413	2020-05-02	14:40:00	1	1	1	13
4055-1017-3-1	4055-1017-3	407	2020-05-03	07:34:00	1	2	2	13
4055-1017-3-1	4055-1017-3	423	2020-05-04	07:51:00	1	3	3	13
4055-1017-3-1	4055-1017-3	407	2020-05-05	08:59:00	1	4	4	13
4055-1017-3-1	4055-1017-3	457	2020-05-06	07:23:00	1	5	5	13
4055-1017-3-1	4055-1017-3	412	2020-05-07	07:31:00	1	6	6	13
4055-1017-3-1	4055-1017-3	418	2020-05-08	09:58:00	1	7	7	13
4055-1017-3-1	4055-1017-3	432	2020-05-09	09:12:00	1	8	8	13
4055-1017-3-1	4055-1017-3	390	2020-05-10	09:41:00	1	9	9	13
4055-1017-3-1	4055-1017-3	406	2020-05-10	10:47:00	1	10	9	13
4055-1017-3-1	4055-1017-3	427	2020-05-11	05:26:00	1	11	10	13
4055-1017-3-1	4055-1017-3	426	2020-05-13	18:23:00	1	12	12	13
4055-1017-3-1	4055-1017-3	418	2020-05-14	14:22:00	1	13	13	13
4055-1018-5-1	4055-1018-5	400	2020-05-01	15:15:00	2	1	1	16
4055-1018-5-1	4055-1018-5	367	2020-05-02	09:46:00	2	2	2	16
4055-1018-5-1	4055-1018-5	402	2020-05-03	11:30:00	2	3	3	16
4055-1018-5-1	4055-1018-5	353	2020-05-04	10:33:00	2	4	4	16
4055-1018-5-1	4055-1018-5	381	2020-05-05	08:48:00	2	5	5	16
4055-1018-5-1	4055-1018-5	394	2020-05-06	08:32:00	2	6	6	16
4055-1018-5-1	4055-1018-5	403	2020-05-07	09:04:00	2	7	7	16
4055-1018-5-1	4055-1018-5	392	2020-05-08	11:14:00	2	8	8	16
4055-1018-5-1	4055-1018-5	381	2020-05-09	12:30:00	2	9	9	16
4055-1018-5-1	4055-1018-5	386	2020-05-10	10:57:00	2	10	10	16
4055-1018-5-1	4055-1018-5	409	2020-05-11	08:30:00	2	11	11	16
4055-1018-5-1	4055-1018-5	378	2020-05-12	10:19:00	2	12	12	16
4055-1018-5-1	4055-1018-5	369	2020-05-13	07:46:00	2	13	13	16
4055-1018-5-1	4055-1018-5	364	2020-05-14	08:52:00	2	14	14	16
4055-1018-5-1	4055-1018-5	377	2020-05-21	07:01:00	2	15	21	16
4055-1018-5-1	4055-1018-5	360	2020-05-28	09:08:00	2	16	28	16
4055-1019-8-1	4055-1019-8	430	2020-05-01	15:37:00	1	1	1	15
4055-1019-8-1	4055-1019-8	423	2020-05-02	09:25:00	1	2	2	15
4055-1019-8-1	4055-1019-8	410	2020-05-03	09:46:00	1	3	3	15
4055-1019-8-1	4055-1019-8	429	2020-05-04	09:08:00	1	4	4	15
4055-1019-8-1	4055-1019-8	408	2020-05-05	09:13:00	1	5	5	15
4055-1019-8-1	4055-1019-8	410	2020-05-06	10:12:00	1	6	6	15
4055-1019-8-1	4055-1019-8	390	2020-05-07	09:48:00	1	7	7	15
4055-1019-8-1	4055-1019-8	395	2020-05-07	22:01:00	1	8	7	15
4055-1019-8-1	4055-1019-8	429	2020-05-08	10:11:00	1	9	8	15
4055-1019-8-1	4055-1019-8	428	2020-05-09	10:12:00	1	10	9	15
4055-1019-8-1	4055-1019-8	399	2020-05-10	11:11:00	1	11	10	15
4055-1019-8-1	4055-1019-8	399	2020-05-11	09:52:00	1	12	11	15
4055-1019-8-1	4055-1019-8	419	2020-05-12	12:00:00	1	13	12	15
4055-1019-8-1	4055-1019-8	419	2020-05-13	11:38:00	1	14	13	15
4055-1019-8-1	4055-1019-8	423	2020-05-14	09:47:00	1	15	14	15
4055-1020-5-1	4055-1020-5	402	2020-05-01	18:24:00	1	1	1	17
4055-1020-5-1	4055-1020-5	407	2020-05-02	16:18:00	1	2	2	17
4055-1020-5-1	4055-1020-5	426	2020-05-03	08:19:00	1	3	3	17
4055-1020-5-1	4055-1020-5	408	2020-05-04	08:37:00	1	4	4	17
4055-1020-5-1	4055-1020-5	393	2020-05-05	06:47:00	1	5	5	17
4055-1020-5-1	4055-1020-5	415	2020-05-06	07:12:00	1	6	6	17
4055-1020-5-1	4055-1020-5	405	2020-05-07	06:33:00	1	7	7	17
4055-1020-5-1	4055-1020-5	411	2020-05-07	12:38:00	1	8	7	17
4055-1020-5-1	4055-1020-5	426	2020-05-08	08:16:00	1	9	8	17
4055-1020-5-1	4055-1020-5	403	2020-05-09	08:04:00	1	10	9	17
4055-1020-5-1	4055-1020-5	420	2020-05-10	11:23:00	1	11	10	17
4055-1020-5-1	4055-1020-5	385	2020-05-11	07:22:00	1	12	11	17
4055-1020-5-1	4055-1020-5	370	2020-05-12	05:57:00	1	13	12	17
4055-1020-5-1	4055-1020-5	369	2020-05-13	06:31:00	1	14	13	17
4055-1020-5-1	4055-1020-5	403	2020-05-14	10:03:00	1	15	14	17
4055-1020-5-1	4055-1020-5	378	2020-05-21	12:03:00	1	16	21	17
4055-1020-5-1	4055-1020-5	436	2020-05-28	06:10:00	1	17	28	17
4055-1022-3-1	4055-1022-3	415	2020-05-01	14:24:00	2	1	1	17
4055-1022-3-1	4055-1022-3	392	2020-05-02	07:00:00	2	2	2	17
4055-1022-3-1	4055-1022-3	398	2020-05-03	06:53:00	2	3	3	17
4055-1022-3-1	4055-1022-3	387	2020-05-04	07:04:00	2	4	4	17
4055-1022-3-1	4055-1022-3	408	2020-05-05	06:55:00	2	5	5	17
4055-1022-3-1	4055-1022-3	390	2020-05-06	06:31:00	2	6	6	17
4055-1022-3-1	4055-1022-3	377	2020-05-07	06:24:00	2	7	7	17
4055-1022-3-1	4055-1022-3	373	2020-05-08	06:30:00	2	8	8	17
4055-1022-3-1	4055-1022-3	366	2020-05-09	06:46:00	2	9	9	17
4055-1022-3-1	4055-1022-3	366	2020-05-10	06:41:00	2	10	10	17
4055-1022-3-1	4055-1022-3	381	2020-05-11	06:39:00	2	11	11	17
4055-1022-3-1	4055-1022-3	402	2020-05-12	06:26:00	2	12	12	17
4055-1022-3-1	4055-1022-3	395	2020-05-13	08:10:00	2	13	13	17
4055-1022-3-1	4055-1022-3	379	2020-05-14	08:31:00	2	14	14	17
4055-1022-3-1	4055-1022-3	367	2020-05-21	05:50:00	2	15	21	17
4055-1022-3-1	4055-1022-3	389	2020-05-21	06:44:00	2	16	21	17
4055-1022-3-1	4055-1022-3	376	2020-05-28	10:38:00	2	17	28	17
4055-1023-9-1	4055-1023-9	425	2020-05-01	17:08:00	2	1	1	16
4055-1023-9-1	4055-1023-9	426	2020-05-02	10:12:00	2	2	2	16
4055-1023-9-1	4055-1023-9	431	2020-05-03	11:08:00	2	3	3	16
4055-1023-9-1	4055-1023-9	416	2020-05-04	09:34:00	2	4	4	16
4055-1023-9-1	4055-1023-9	434	2020-05-05	08:08:00	2	5	5	16
4055-1023-9-1	4055-1023-9	431	2020-05-06	08:28:00	2	6	6	16
4055-1023-9-1	4055-1023-9	417	2020-05-07	08:25:00	2	7	7	16
4055-1023-9-1	4055-1023-9	432	2020-05-08	09:17:00	2	8	8	16
4055-1023-9-1	4055-1023-9	442	2020-05-09	11:41:00	2	9	9	16
4055-1023-9-1	4055-1023-9	399	2020-05-10	11:30:00	2	10	10	16
4055-1023-9-1	4055-1023-9	417	2020-05-11	10:57:00	2	11	11	16
4055-1023-9-1	4055-1023-9	428	2020-05-12	09:48:00	2	12	12	16
4055-1023-9-1	4055-1023-9	428	2020-05-13	11:52:00	2	13	13	16
4055-1023-9-1	4055-1023-9	419	2020-05-14	09:51:00	2	14	14	16
4055-1023-9-1	4055-1023-9	421	2020-05-21	11:47:00	2	15	21	16
4055-1023-9-1	4055-1023-9	434	2020-05-28	10:21:00	2	16	28	16
4055-1024-7-1	4055-1024-7	420	2020-05-02	19:00:00	1	1	1	16
4055-1024-7-1	4055-1024-7	394	2020-05-03	10:33:00	1	2	2	16
4055-1024-7-1	4055-1024-7	401	2020-05-04	09:36:00	1	3	3	16
4055-1024-7-1	4055-1024-7	419	2020-05-05	09:56:00	1	4	4	16
4055-1024-7-1	4055-1024-7	386	2020-05-06	10:00:00	1	5	5	16
4055-1024-7-1	4055-1024-7	394	2020-05-07	09:39:00	1	6	6	16
4055-1024-7-1	4055-1024-7	400	2020-05-08	10:58:00	1	7	7	16
4055-1024-7-1	4055-1024-7	395	2020-05-09	12:00:00	1	8	8	16
4055-1024-7-1	4055-1024-7	384	2020-05-10	12:10:00	1	9	9	16
4055-1024-7-1	4055-1024-7	411	2020-05-11	11:12:00	1	10	10	16
4055-1024-7-1	4055-1024-7	408	2020-05-12	10:09:00	1	11	11	16
4055-1024-7-1	4055-1024-7	414	2020-05-13	09:59:00	1	12	12	16
4055-1024-7-1	4055-1024-7	412	2020-05-14	12:38:00	1	13	13	16
4055-1024-7-1	4055-1024-7	384	2020-05-15	09:21:00	1	14	14	16
4055-1024-7-1	4055-1024-7	378	2020-05-22	14:44:00	1	15	21	16
4055-1024-7-1	4055-1024-7	382	2020-05-29	09:34:00	1	16	28	16
4055-1025-1-1	4055-1025-1	395	2020-05-02	20:33:00	2	1	1	15
4055-1025-1-1	4055-1025-1	434	2020-05-03	10:40:00	2	2	2	15
4055-1025-1-1	4055-1025-1	404	2020-05-04	12:16:00	2	3	3	15
4055-1025-1-1	4055-1025-1	389	2020-05-05	11:50:00	2	4	4	15
4055-1025-1-1	4055-1025-1	401	2020-05-06	10:37:00	2	5	5	15
4055-1025-1-1	4055-1025-1	410	2020-05-07	12:09:00	2	6	6	15
4055-1025-1-1	4055-1025-1	454	2020-05-09	19:11:00	2	7	8	15
4055-1025-1-1	4055-1025-1	392	2020-05-10	13:35:00	2	8	9	15
4055-1025-1-1	4055-1025-1	422	2020-05-11	10:42:00	2	9	10	15
4055-1025-1-1	4055-1025-1	403	2020-05-12	12:30:00	2	10	11	15
4055-1025-1-1	4055-1025-1	417	2020-05-13	12:53:00	2	11	12	15
4055-1025-1-1	4055-1025-1	406	2020-05-14	15:30:00	2	12	13	15
4055-1025-1-1	4055-1025-1	415	2020-05-16	14:13:00	2	13	15	15
4055-1025-1-1	4055-1025-1	404	2020-05-17	11:34:00	2	14	16	15
4055-1025-1-1	4055-1025-1	376	2020-05-29	09:26:00	2	15	28	15
4055-1025-1-2	4055-1025-1	372	2020-05-02	20:00:00	2	1	1	3
4055-1025-1-2	4055-1025-1	402	2020-05-03	11:51:00	2	2	2	3
4055-1025-1-2	4055-1025-1	396	2020-05-06	11:48:00	2	3	5	3
4055-1026-4-1	4055-1026-4	418	2020-05-02	19:51:00	2	1	1	16
4055-1026-4-1	4055-1026-4	462	2020-05-03	07:43:00	2	2	2	16
4055-1026-4-1	4055-1026-4	445	2020-05-04	09:27:00	2	3	3	16
4055-1026-4-1	4055-1026-4	460	2020-05-05	10:52:00	2	4	4	16
4055-1026-4-1	4055-1026-4	444	2020-05-06	09:17:00	2	5	5	16
4055-1026-4-1	4055-1026-4	455	2020-05-07	08:27:00	2	6	6	16
4055-1026-4-1	4055-1026-4	428	2020-05-08	09:10:00	2	7	7	16
4055-1026-4-1	4055-1026-4	434	2020-05-09	09:03:00	2	8	8	16
4055-1026-4-1	4055-1026-4	411	2020-05-10	09:33:00	2	9	9	16
4055-1026-4-1	4055-1026-4	441	2020-05-11	09:56:00	2	10	10	16
4055-1026-4-1	4055-1026-4	429	2020-05-12	08:58:00	2	11	11	16
4055-1026-4-1	4055-1026-4	444	2020-05-13	09:34:00	2	12	12	16
4055-1026-4-1	4055-1026-4	422	2020-05-14	09:36:00	2	13	13	16
4055-1026-4-1	4055-1026-4	442	2020-05-15	05:50:00	2	14	14	16
4055-1026-4-1	4055-1026-4	455	2020-05-22	07:41:00	2	15	21	16
4055-1026-4-1	4055-1026-4	413	2020-05-29	05:55:00	2	16	28	16
4055-1028-8-1	4055-1028-8	409	2020-05-04	16:52:00	1	1	1	9
4055-1028-8-1	4055-1028-8	443	2020-05-05	11:27:00	1	2	2	9
4055-1028-8-1	4055-1028-8	420	2020-05-06	12:33:00	1	3	3	9
4055-1028-8-1	4055-1028-8	419	2020-05-07	12:21:00	1	4	4	9
4055-1028-8-1	4055-1028-8	418	2020-05-08	09:59:00	1	5	5	9
4055-1028-8-1	4055-1028-8	402	2020-05-09	14:00:00	1	6	6	9
4055-1028-8-1	4055-1028-8	419	2020-05-10	13:49:00	1	7	7	9
4055-1028-8-1	4055-1028-8	394	2020-05-12	23:43:00	1	8	9	9
4055-1028-8-1	4055-1028-8	434	2020-05-13	09:48:00	1	9	10	9
4055-1030-3-1	4055-1030-3	368	2020-05-05	18:03:00	1	1	1	18
4055-1030-3-1	4055-1030-3	370	2020-05-06	08:12:00	1	2	2	18
4055-1030-3-1	4055-1030-3	360	2020-05-07	08:12:00	1	3	3	18
4055-1030-3-1	4055-1030-3	404	2020-05-07	08:27:00	1	4	3	18
4055-1030-3-1	4055-1030-3	364	2020-05-08	08:53:00	1	5	4	18
4055-1030-3-1	4055-1030-3	365	2020-05-09	08:15:00	1	6	5	18
4055-1030-3-1	4055-1030-3	458	2020-05-10	08:08:00	1	7	6	18
4055-1030-3-1	4055-1030-3	381	2020-05-10	11:42:00	1	8	6	18
4055-1030-3-1	4055-1030-3	358	2020-05-11	08:41:00	1	9	7	18
4055-1030-3-1	4055-1030-3	400	2020-05-12	05:08:00	1	10	8	18
4055-1030-3-1	4055-1030-3	427	2020-05-13	05:16:00	1	11	9	18
4055-1030-3-1	4055-1030-3	361	2020-05-14	05:15:00	1	12	10	18
4055-1030-3-1	4055-1030-3	368	2020-05-15	05:08:00	1	13	11	18
4055-1030-3-1	4055-1030-3	379	2020-05-16	05:17:00	1	14	12	18
4055-1030-3-1	4055-1030-3	379	2020-05-17	08:22:00	1	15	13	18
4055-1030-3-1	4055-1030-3	379	2020-05-18	09:25:00	1	16	14	18
4055-1030-3-1	4055-1030-3	374	2020-05-25	04:29:00	1	17	21	18
4055-1030-3-1	4055-1030-3	352	2020-06-01	09:04:00	1	18	28	18
4055-1031-9-1	4055-1031-9	394	2020-05-07	17:12:00	2	1	1	18
4055-1031-9-1	4055-1031-9	367	2020-05-08	06:27:00	2	2	2	18
4055-1031-9-1	4055-1031-9	389	2020-05-08	12:05:00	2	3	2	18
4055-1031-9-1	4055-1031-9	390	2020-05-09	08:03:00	2	4	3	18
4055-1031-9-1	4055-1031-9	374	2020-05-10	08:37:00	2	5	4	18
4055-1031-9-1	4055-1031-9	363	2020-05-11	08:47:00	2	6	5	18
4055-1031-9-1	4055-1031-9	401	2020-05-11	12:39:00	2	7	5	18
4055-1031-9-1	4055-1031-9	386	2020-05-12	09:24:00	2	8	6	18
4055-1031-9-1	4055-1031-9	388	2020-05-13	13:17:00	2	9	7	18
4055-1031-9-1	4055-1031-9	398	2020-05-14	11:01:00	2	10	8	18
4055-1031-9-1	4055-1031-9	365	2020-05-15	09:42:00	2	11	9	18
4055-1031-9-1	4055-1031-9	362	2020-05-16	09:28:00	2	12	10	18
4055-1031-9-1	4055-1031-9	376	2020-05-17	14:52:00	2	13	11	18
4055-1031-9-1	4055-1031-9	368	2020-05-18	09:27:00	2	14	12	18
4055-1031-9-1	4055-1031-9	368	2020-05-19	10:32:00	2	15	13	18
4055-1031-9-1	4055-1031-9	392	2020-05-20	11:42:00	2	16	14	18
4055-1031-9-1	4055-1031-9	374	2020-05-27	12:54:00	2	17	21	18
4055-1031-9-1	4055-1031-9	361	2020-06-03	06:56:00	2	18	28	18
4055-1032-5-1	4055-1032-5	392	2020-05-08	20:49:00	2	1	1	16
4055-1032-5-1	4055-1032-5	380	2020-05-09	10:11:00	2	2	2	16
4055-1032-5-1	4055-1032-5	361	2020-05-10	09:35:00	2	3	3	16
4055-1032-5-1	4055-1032-5	406	2020-05-11	09:23:00	2	4	4	16
4055-1032-5-1	4055-1032-5	427	2020-05-12	09:14:00	2	5	5	16
4055-1032-5-1	4055-1032-5	385	2020-05-13	09:21:00	2	6	6	16
4055-1032-5-1	4055-1032-5	394	2020-05-14	09:48:00	2	7	7	16
4055-1032-5-1	4055-1032-5	439	2020-05-15	09:49:00	2	8	8	16
4055-1032-5-1	4055-1032-5	385	2020-05-16	09:28:00	2	9	9	16
4055-1032-5-1	4055-1032-5	411	2020-05-17	09:51:00	2	10	10	16
4055-1032-5-1	4055-1032-5	391	2020-05-18	08:30:00	2	11	11	16
4055-1032-5-1	4055-1032-5	403	2020-05-19	10:02:00	2	12	12	16
4055-1032-5-1	4055-1032-5	403	2020-05-20	09:12:00	2	13	13	16
4055-1032-5-1	4055-1032-5	418	2020-05-21	05:06:00	2	14	14	16
4055-1032-5-1	4055-1032-5	385	2020-05-28	05:20:00	2	15	21	16
4055-1032-5-1	4055-1032-5	377	2020-06-04	04:54:00	2	16	28	16
4055-1033-2-1	4055-1033-2	395	2020-05-09	19:45:00	2	1	1	17
4055-1033-2-1	4055-1033-2	387	2020-05-10	08:36:00	2	2	2	17
4055-1033-2-1	4055-1033-2	385	2020-05-10	16:15:00	2	3	2	17
4055-1033-2-1	4055-1033-2	379	2020-05-11	10:00:00	2	4	3	17
4055-1033-2-1	4055-1033-2	368	2020-05-12	09:42:00	2	5	4	17
4055-1033-2-1	4055-1033-2	373	2020-05-13	08:54:00	2	6	5	17
4055-1033-2-1	4055-1033-2	364	2020-05-14	09:28:00	2	7	6	17
4055-1033-2-1	4055-1033-2	376	2020-05-15	11:30:00	2	8	7	17
4055-1033-2-1	4055-1033-2	361	2020-05-16	13:36:00	2	9	8	17
4055-1033-2-1	4055-1033-2	381	2020-05-17	14:15:00	2	10	9	17
4055-1033-2-1	4055-1033-2	374	2020-05-18	08:54:00	2	11	10	17
4055-1033-2-1	4055-1033-2	385	2020-05-19	11:17:00	2	12	11	17
4055-1033-2-1	4055-1033-2	366	2020-05-20	08:55:00	2	13	12	17
4055-1033-2-1	4055-1033-2	382	2020-05-21	09:11:00	2	14	13	17
4055-1033-2-1	4055-1033-2	366	2020-05-22	08:59:00	2	15	14	17
4055-1033-2-1	4055-1033-2	365	2020-05-29	14:08:00	2	16	21	17
4055-1033-2-1	4055-1033-2	378	2020-06-05	08:25:00	2	17	28	17
4055-1034-0-1	4055-1034-0	369	2020-05-11	15:12:00	2	1	1	16
4055-1034-0-1	4055-1034-0	405	2020-05-12	09:05:00	2	2	2	16
4055-1034-0-1	4055-1034-0	407	2020-05-13	09:42:00	2	3	3	16
4055-1034-0-1	4055-1034-0	367	2020-05-14	09:52:00	2	4	4	16
4055-1034-0-1	4055-1034-0	406	2020-05-15	09:54:00	2	5	5	16
4055-1034-0-1	4055-1034-0	371	2020-05-16	11:24:00	2	6	6	16
4055-1034-0-1	4055-1034-0	363	2020-05-17	10:13:00	2	7	7	16
4055-1034-0-1	4055-1034-0	413	2020-05-18	10:51:00	2	8	8	16
4055-1034-0-1	4055-1034-0	383	2020-05-19	11:52:00	2	9	9	16
4055-1034-0-1	4055-1034-0	369	2020-05-20	22:13:00	2	10	10	16
4055-1034-0-1	4055-1034-0	391	2020-05-21	09:28:00	2	11	11	16
4055-1034-0-1	4055-1034-0	368	2020-05-22	06:20:00	2	12	12	16
4055-1034-0-1	4055-1034-0	353	2020-05-23	12:11:00	2	13	13	16
4055-1034-0-1	4055-1034-0	372	2020-05-24	09:40:00	2	14	14	16
4055-1034-0-1	4055-1034-0	366	2020-05-31	20:20:00	2	15	21	16
4055-1034-0-1	4055-1034-0	364	2020-06-08	05:40:00	2	16	29	16
4055-1036-6-1	4055-1036-6	381	2020-05-11	20:44:00	2	1	1	13
4055-1036-6-1	4055-1036-6	410	2020-05-13	09:55:00	2	2	3	13
4055-1036-6-1	4055-1036-6	380	2020-05-14	11:22:00	2	3	4	13
4055-1036-6-1	4055-1036-6	440	2020-05-15	11:14:00	2	4	5	13
4055-1036-6-1	4055-1036-6	420	2020-05-16	14:15:00	2	5	6	13
4055-1036-6-1	4055-1036-6	425	2020-05-17	11:01:00	2	6	7	13
4055-1036-6-1	4055-1036-6	415	2020-05-18	11:03:00	2	7	8	13
4055-1036-6-1	4055-1036-6	351	2020-05-19	10:17:00	2	8	9	13
4055-1036-6-1	4055-1036-6	370	2020-05-19	10:17:00	2	9	9	13
4055-1036-6-1	4055-1036-6	410	2020-05-21	09:54:00	2	10	11	13
4055-1036-6-1	4055-1036-6	370	2020-05-22	11:13:00	2	11	12	13
4055-1036-6-1	4055-1036-6	364	2020-05-23	11:05:00	2	12	13	13
4055-1036-6-1	4055-1036-6	384	2020-05-24	11:48:00	2	13	14	13
4055-1038-1-1	4055-1038-1	406	2020-05-12	21:53:00	1	1	1	17
4055-1038-1-1	4055-1038-1	412	2020-05-13	11:49:00	1	2	2	17
4055-1038-1-1	4055-1038-1	412	2020-05-14	07:49:00	1	3	3	17
4055-1038-1-1	4055-1038-1	393	2020-05-15	06:16:00	1	4	4	17
4055-1038-1-1	4055-1038-1	401	2020-05-16	08:04:00	1	5	5	17
4055-1038-1-1	4055-1038-1	407	2020-05-17	07:11:00	1	6	6	17
4055-1038-1-1	4055-1038-1	428	2020-05-18	09:16:00	1	7	7	17
4055-1038-1-1	4055-1038-1	411	2020-05-19	09:05:00	1	8	8	17
4055-1038-1-1	4055-1038-1	427	2020-05-20	08:05:00	1	9	9	17
4055-1038-1-1	4055-1038-1	416	2020-05-21	10:00:00	1	10	10	17
4055-1038-1-1	4055-1038-1	396	2020-05-22	08:00:00	1	11	11	17
4055-1038-1-1	4055-1038-1	381	2020-05-23	07:58:00	1	12	12	17
4055-1038-1-1	4055-1038-1	393	2020-05-24	12:06:00	1	13	13	17
4055-1038-1-1	4055-1038-1	396	2020-05-25	09:12:00	1	14	14	17
4055-1038-1-1	4055-1038-1	390	2020-05-31	09:09:00	1	15	20	17
4055-1038-1-1	4055-1038-1	385	2020-06-01	08:09:00	1	16	21	17
4055-1038-1-1	4055-1038-1	415	2020-06-08	08:53:00	1	17	28	17
4055-1040-6-1	4055-1040-6	431	2020-05-13	17:17:00	2	1	1	16
4055-1040-6-1	4055-1040-6	414	2020-05-14	08:47:00	2	2	2	16
4055-1040-6-1	4055-1040-6	414	2020-05-15	09:25:00	2	3	3	16
4055-1040-6-1	4055-1040-6	406	2020-05-16	09:28:00	2	4	4	16
4055-1040-6-1	4055-1040-6	431	2020-05-17	14:04:00	2	5	5	16
4055-1040-6-1	4055-1040-6	422	2020-05-18	09:56:00	2	6	6	16
4055-1040-6-1	4055-1040-6	422	2020-05-19	09:56:00	2	7	7	16
4055-1040-6-1	4055-1040-6	436	2020-05-20	09:04:00	2	8	8	16
4055-1040-6-1	4055-1040-6	382	2020-05-21	09:46:00	2	9	9	16
4055-1040-6-1	4055-1040-6	432	2020-05-22	07:36:00	2	10	10	16
4055-1040-6-1	4055-1040-6	434	2020-05-23	09:57:00	2	11	11	16
4055-1040-6-1	4055-1040-6	450	2020-05-24	15:47:00	2	12	12	16
4055-1040-6-1	4055-1040-6	411	2020-05-25	13:26:00	2	13	13	16
4055-1040-6-1	4055-1040-6	392	2020-05-26	11:41:00	2	14	14	16
4055-1040-6-1	4055-1040-6	416	2020-06-02	13:23:00	2	15	21	16
4055-1040-6-1	4055-1040-6	432	2020-06-09	12:29:00	2	16	28	16
4055-1040-6-2	4055-1040-6	430	2020-05-13	17:17:00	1	1	1	16
4055-1040-6-2	4055-1040-6	386	2020-05-14	08:38:00	1	2	2	16
4055-1040-6-2	4055-1040-6	414	2020-05-15	09:25:00	1	3	3	16
4055-1040-6-2	4055-1040-6	413	2020-05-16	09:26:00	1	4	4	16
4055-1040-6-2	4055-1040-6	406	2020-05-17	09:29:00	1	5	5	16
4055-1040-6-2	4055-1040-6	364	2020-05-18	09:54:00	1	6	6	16
4055-1040-6-2	4055-1040-6	372	2020-05-19	11:14:00	1	7	7	16
4055-1040-6-2	4055-1040-6	394	2020-05-20	09:03:00	1	8	8	16
4055-1040-6-2	4055-1040-6	427	2020-05-21	09:41:00	1	9	9	16
4055-1040-6-2	4055-1040-6	379	2020-05-22	07:35:00	1	10	10	16
4055-1040-6-2	4055-1040-6	380	2020-05-23	10:01:00	1	11	11	16
4055-1040-6-2	4055-1040-6	382	2020-05-24	17:03:00	1	12	12	16
4055-1040-6-2	4055-1040-6	406	2020-05-25	13:19:00	1	13	13	16
4055-1040-6-2	4055-1040-6	385	2020-05-26	06:46:00	1	14	14	16
4055-1040-6-2	4055-1040-6	394	2020-06-02	05:31:00	1	15	21	16
4055-1040-6-2	4055-1040-6	393	2020-06-09	05:32:00	1	16	28	16
4055-1042-2-1	4055-1042-2	407	2020-05-14	14:16:00	1	1	1	16
4055-1042-2-1	4055-1042-2	360	2020-05-15	09:00:00	1	2	2	16
4055-1042-2-1	4055-1042-2	361	2020-05-16	08:30:00	1	3	3	16
4055-1042-2-1	4055-1042-2	366	2020-05-17	10:53:00	1	4	4	16
4055-1042-2-1	4055-1042-2	360	2020-05-18	09:10:00	1	5	5	16
4055-1042-2-1	4055-1042-2	377	2020-05-19	09:14:00	1	6	6	16
4055-1042-2-1	4055-1042-2	383	2020-05-20	09:35:00	1	7	7	16
4055-1042-2-1	4055-1042-2	364	2020-05-21	09:34:00	1	8	8	16
4055-1042-2-1	4055-1042-2	384	2020-05-22	09:40:00	1	9	9	16
4055-1042-2-1	4055-1042-2	381	2020-05-23	11:12:00	1	10	10	16
4055-1042-2-1	4055-1042-2	376	2020-05-24	12:24:00	1	11	11	16
4055-1042-2-1	4055-1042-2	376	2020-05-25	11:18:00	1	12	12	16
4055-1042-2-1	4055-1042-2	379	2020-05-26	09:29:00	1	13	13	16
4055-1042-2-1	4055-1042-2	393	2020-05-27	10:43:00	1	14	14	16
4055-1042-2-1	4055-1042-2	408	2020-06-03	11:32:00	1	15	21	16
4055-1042-2-1	4055-1042-2	389	2020-06-10	11:09:00	1	16	28	16
4055-1043-5-1	4055-1043-5	428	2020-05-14	16:01:00	2	1	1	16
4055-1043-5-1	4055-1043-5	447	2020-05-15	09:49:00	2	2	2	16
4055-1043-5-1	4055-1043-5	402	2020-05-16	10:04:00	2	3	3	16
4055-1043-5-1	4055-1043-5	394	2020-05-17	10:05:00	2	4	4	16
4055-1043-5-1	4055-1043-5	423	2020-05-18	10:54:00	2	5	5	16
4055-1043-5-1	4055-1043-5	392	2020-05-19	10:06:00	2	6	6	16
4055-1043-5-1	4055-1043-5	398	2020-05-20	11:02:00	2	7	7	16
4055-1043-5-1	4055-1043-5	430	2020-05-21	10:54:00	2	8	8	16
4055-1043-5-1	4055-1043-5	432	2020-05-22	11:41:00	2	9	9	16
4055-1043-5-1	4055-1043-5	408	2020-05-23	11:11:00	2	10	10	16
4055-1043-5-1	4055-1043-5	382	2020-05-24	11:08:00	2	11	11	16
4055-1043-5-1	4055-1043-5	429	2020-05-25	10:27:00	2	12	12	16
4055-1043-5-1	4055-1043-5	440	2020-05-26	10:34:00	2	13	13	16
4055-1043-5-1	4055-1043-5	443	2020-05-27	10:54:00	2	14	14	16
4055-1043-5-1	4055-1043-5	426	2020-06-03	11:07:00	2	15	21	16
4055-1043-5-1	4055-1043-5	443	2020-06-10	07:19:00	2	16	28	16
4055-1043-5-2	4055-1043-5	420	2020-05-14	16:10:00	1	1	1	16
4055-1043-5-2	4055-1043-5	385	2020-05-15	09:49:00	1	2	2	16
4055-1043-5-2	4055-1043-5	402	2020-05-16	10:05:00	1	3	3	16
4055-1043-5-2	4055-1043-5	420	2020-05-17	10:02:00	1	4	4	16
4055-1043-5-2	4055-1043-5	402	2020-05-18	10:14:00	1	5	5	16
4055-1043-5-2	4055-1043-5	415	2020-05-19	10:22:00	1	6	6	16
4055-1043-5-2	4055-1043-5	393	2020-05-20	09:23:00	1	7	7	16
4055-1043-5-2	4055-1043-5	419	2020-05-21	10:48:00	1	8	8	16
4055-1043-5-2	4055-1043-5	410	2020-05-22	11:08:00	1	9	9	16
4055-1043-5-2	4055-1043-5	376	2020-05-23	11:11:00	1	10	10	16
4055-1043-5-2	4055-1043-5	383	2020-05-24	10:25:00	1	11	11	16
4055-1043-5-2	4055-1043-5	400	2020-05-25	10:00:00	1	12	12	16
4055-1043-5-2	4055-1043-5	412	2020-05-26	10:43:00	1	13	13	16
4055-1043-5-2	4055-1043-5	389	2020-05-27	10:25:00	1	14	14	16
4055-1043-5-2	4055-1043-5	420	2020-06-03	11:06:00	1	15	21	16
4055-1043-5-2	4055-1043-5	408	2020-06-10	09:10:00	1	16	28	16
4055-1044-8-1	4055-1044-8	437	2020-05-14	16:41:00	1	1	1	14
4055-1044-8-1	4055-1044-8	456	2020-05-15	10:20:00	1	2	2	14
4055-1044-8-1	4055-1044-8	385	2020-05-16	11:49:00	1	3	3	14
4055-1044-8-1	4055-1044-8	427	2020-05-17	12:06:00	1	4	4	14
4055-1044-8-1	4055-1044-8	457	2020-05-18	09:46:00	1	5	5	14
4055-1044-8-1	4055-1044-8	404	2020-05-19	19:01:00	1	6	6	14
4055-1044-8-1	4055-1044-8	423	2020-05-20	11:50:00	1	7	7	14
4055-1044-8-1	4055-1044-8	438	2020-05-21	13:18:00	1	8	8	14
4055-1044-8-1	4055-1044-8	415	2020-05-22	23:42:00	1	9	9	14
4055-1044-8-1	4055-1044-8	416	2020-05-23	14:44:00	1	10	10	14
4055-1044-8-1	4055-1044-8	428	2020-05-24	21:23:00	1	11	11	14
4055-1044-8-1	4055-1044-8	435	2020-05-26	13:25:00	1	12	13	14
4055-1044-8-1	4055-1044-8	389	2020-05-31	12:03:00	1	13	18	14
4055-1044-8-1	4055-1044-8	437	2020-06-02	09:38:00	1	14	20	14
4055-1046-3-1	4055-1046-3	417	2020-05-16	16:05:00	1	1	1	12
4055-1046-3-1	4055-1046-3	367	2020-05-17	10:06:00	1	2	2	12
4055-1046-3-1	4055-1046-3	398	2020-05-18	11:29:00	1	3	3	12
4055-1046-3-1	4055-1046-3	441	2020-05-19	12:16:00	1	4	4	12
4055-1046-3-1	4055-1046-3	426	2020-05-20	14:39:00	1	5	5	12
4055-1046-3-1	4055-1046-3	413	2020-05-21	10:53:00	1	6	6	12
4055-1046-3-1	4055-1046-3	417	2020-05-22	13:20:00	1	7	7	12
4055-1046-3-1	4055-1046-3	437	2020-05-23	12:26:00	1	8	8	12
4055-1046-3-1	4055-1046-3	383	2020-05-26	11:29:00	1	9	11	12
4055-1046-3-1	4055-1046-3	392	2020-05-27	14:29:00	1	10	12	12
4055-1046-3-1	4055-1046-3	378	2020-05-29	13:41:00	1	11	14	12
4055-1046-3-1	4055-1046-3	393	2020-06-11	09:32:00	1	12	27	12
4055-1047-4-1	4055-1047-4	420	2020-05-15	13:56:00	1	1	1	16
4055-1047-4-1	4055-1047-4	411	2020-05-16	08:05:00	1	2	2	16
4055-1047-4-1	4055-1047-4	417	2020-05-17	08:11:00	1	3	3	16
4055-1047-4-1	4055-1047-4	403	2020-05-18	09:56:00	1	4	4	16
4055-1047-4-1	4055-1047-4	412	2020-05-19	08:44:00	1	5	5	16
4055-1047-4-1	4055-1047-4	413	2020-05-20	09:00:00	1	6	6	16
4055-1047-4-1	4055-1047-4	401	2020-05-21	09:03:00	1	7	7	16
4055-1047-4-1	4055-1047-4	409	2020-05-22	09:53:00	1	8	8	16
4055-1047-4-1	4055-1047-4	390	2020-05-23	09:28:00	1	9	9	16
4055-1047-4-1	4055-1047-4	418	2020-05-24	09:28:00	1	10	10	16
4055-1047-4-1	4055-1047-4	396	2020-05-25	09:33:00	1	11	11	16
4055-1047-4-1	4055-1047-4	402	2020-05-26	09:15:00	1	12	12	16
4055-1047-4-1	4055-1047-4	397	2020-05-27	06:05:00	1	13	13	16
4055-1047-4-1	4055-1047-4	437	2020-05-28	06:11:00	1	14	14	16
4055-1047-4-1	4055-1047-4	391	2020-06-04	10:28:00	1	15	21	16
4055-1047-4-1	4055-1047-4	370	2020-06-11	10:29:00	1	16	28	16
4055-1049-7-1	4055-1049-7	377	2020-05-16	13:17:00	1	1	1	16
4055-1049-7-1	4055-1049-7	370	2020-05-17	11:16:00	1	2	2	16
4055-1049-7-1	4055-1049-7	385	2020-05-18	11:36:00	1	3	3	16
4055-1049-7-1	4055-1049-7	404	2020-05-19	11:08:00	1	4	4	16
4055-1049-7-1	4055-1049-7	397	2020-05-20	10:29:00	1	5	5	16
4055-1049-7-1	4055-1049-7	405	2020-05-21	11:47:00	1	6	6	16
4055-1049-7-1	4055-1049-7	383	2020-05-22	11:10:00	1	7	7	16
4055-1049-7-1	4055-1049-7	433	2020-05-23	10:59:00	1	8	8	16
4055-1049-7-1	4055-1049-7	434	2020-05-24	06:18:00	1	9	9	16
4055-1049-7-1	4055-1049-7	412	2020-05-25	07:20:00	1	10	10	16
4055-1049-7-1	4055-1049-7	383	2020-05-26	09:31:00	1	11	11	16
4055-1049-7-1	4055-1049-7	423	2020-05-27	15:43:00	1	12	12	16
4055-1049-7-1	4055-1049-7	387	2020-05-28	14:30:00	1	13	13	16
4055-1049-7-1	4055-1049-7	388	2020-05-29	11:36:00	1	14	14	16
4055-1049-7-1	4055-1049-7	385	2020-06-05	09:50:00	1	15	21	16
4055-1049-7-1	4055-1049-7	405	2020-06-14	14:13:00	1	16	30	16
4055-1049-7-2	4055-1049-7	370	2020-05-16	13:26:00	1	1	1	17
4055-1049-7-2	4055-1049-7	371	2020-05-17	11:20:00	1	2	2	17
4055-1049-7-2	4055-1049-7	434	2020-05-18	11:58:00	1	3	3	17
4055-1049-7-2	4055-1049-7	400	2020-05-18	16:16:00	1	4	3	17
4055-1049-7-2	4055-1049-7	431	2020-05-19	11:55:00	1	5	4	17
4055-1049-7-2	4055-1049-7	416	2020-05-20	10:26:00	1	6	5	17
4055-1049-7-2	4055-1049-7	414	2020-05-21	11:53:00	1	7	6	17
4055-1049-7-2	4055-1049-7	393	2020-05-22	11:11:00	1	8	7	17
4055-1049-7-2	4055-1049-7	419	2020-05-23	11:35:00	1	9	8	17
4055-1049-7-2	4055-1049-7	411	2020-05-24	06:17:00	1	10	9	17
4055-1049-7-2	4055-1049-7	399	2020-05-25	07:14:00	1	11	10	17
4055-1049-7-2	4055-1049-7	389	2020-05-26	10:02:00	1	12	11	17
4055-1049-7-2	4055-1049-7	376	2020-05-27	09:21:00	1	13	12	17
4055-1049-7-2	4055-1049-7	408	2020-05-28	14:31:00	1	14	13	17
4055-1049-7-2	4055-1049-7	365	2020-05-29	11:10:00	1	15	14	17
4055-1049-7-2	4055-1049-7	369	2020-06-05	12:09:00	1	16	21	17
4055-1049-7-2	4055-1049-7	371	2020-06-12	12:16:00	1	17	28	17
4055-1050-0-1	4055-1050-0	445	2020-05-15	19:54:00	1	1	1	7
4055-1050-0-1	4055-1050-0	457	2020-05-16	17:01:00	1	2	2	7
4055-1050-0-1	4055-1050-0	392	2020-05-17	09:37:00	1	3	3	7
4055-1050-0-1	4055-1050-0	460	2020-05-18	10:56:00	1	4	4	7
4055-1050-0-1	4055-1050-0	437	2020-05-19	09:54:00	1	5	5	7
4055-1050-0-1	4055-1050-0	453	2020-05-20	10:24:00	1	6	6	7
4055-1050-0-1	4055-1050-0	449	2020-05-21	11:35:00	1	7	7	7
4055-1051-7-1	4055-1051-7	403	2020-05-16	12:14:00	2	1	1	15
4055-1051-7-1	4055-1051-7	379	2020-05-17	10:43:00	2	2	2	15
4055-1051-7-1	4055-1051-7	404	2020-05-18	10:47:00	2	3	3	15
4055-1051-7-1	4055-1051-7	375	2020-05-19	10:20:00	2	4	4	15
4055-1051-7-1	4055-1051-7	389	2020-05-20	08:38:00	2	5	5	15
4055-1051-7-1	4055-1051-7	374	2020-05-21	11:30:00	2	6	6	15
4055-1051-7-1	4055-1051-7	378	2020-05-22	11:16:00	2	7	7	15
4055-1051-7-1	4055-1051-7	381	2020-05-23	11:08:00	2	8	8	15
4055-1051-7-1	4055-1051-7	390	2020-05-24	10:38:00	2	9	9	15
4055-1051-7-1	4055-1051-7	402	2020-05-25	11:37:00	2	10	10	15
4055-1051-7-1	4055-1051-7	384	2020-05-26	08:38:00	2	11	11	15
4055-1051-7-1	4055-1051-7	395	2020-05-27	11:39:00	2	12	12	15
4055-1051-7-1	4055-1051-7	396	2020-05-28	18:21:00	2	13	13	15
4055-1051-7-1	4055-1051-7	390	2020-05-29	08:01:00	2	14	14	15
4055-1051-7-1	4055-1051-7	408	2020-06-05	17:40:00	2	15	21	15
4055-1052-8-1	4055-1052-8	436	2020-05-15	19:08:00	2	1	1	15
4055-1052-8-1	4055-1052-8	412	2020-05-16	12:06:00	2	2	2	15
4055-1052-8-1	4055-1052-8	433	2020-05-17	07:52:00	2	3	3	15
4055-1052-8-1	4055-1052-8	421	2020-05-18	09:45:00	2	4	4	15
4055-1052-8-1	4055-1052-8	454	2020-05-19	07:28:00	2	5	5	15
4055-1052-8-1	4055-1052-8	418	2020-05-20	06:39:00	2	6	6	15
4055-1052-8-1	4055-1052-8	436	2020-05-21	09:47:00	2	7	7	15
4055-1052-8-1	4055-1052-8	437	2020-05-22	08:07:00	2	8	8	15
4055-1052-8-1	4055-1052-8	446	2020-05-23	08:10:00	2	9	9	15
4055-1052-8-1	4055-1052-8	373	2020-05-24	06:10:00	2	10	10	15
4055-1052-8-1	4055-1052-8	415	2020-05-25	06:48:00	2	11	11	15
4055-1052-8-1	4055-1052-8	429	2020-05-26	06:34:00	2	12	12	15
4055-1052-8-1	4055-1052-8	437	2020-05-27	08:48:00	2	13	13	15
4055-1052-8-1	4055-1052-8	429	2020-06-04	09:18:00	2	14	21	15
4055-1052-8-1	4055-1052-8	414	2020-06-11	10:53:00	2	15	28	15
4055-1054-2-1	4055-1054-2	383	2020-05-19	13:34:00	2	1	1	16
4055-1054-2-1	4055-1054-2	401	2020-05-20	08:55:00	2	2	2	16
4055-1054-2-1	4055-1054-2	400	2020-05-21	09:01:00	2	3	3	16
4055-1054-2-1	4055-1054-2	360	2020-05-22	08:36:00	2	4	4	16
4055-1054-2-1	4055-1054-2	381	2020-05-23	06:02:00	2	5	5	16
4055-1054-2-1	4055-1054-2	428	2020-05-24	06:56:00	2	6	6	16
4055-1054-2-1	4055-1054-2	372	2020-05-25	07:41:00	2	7	7	16
4055-1054-2-1	4055-1054-2	397	2020-05-26	07:17:00	2	8	8	16
4055-1054-2-1	4055-1054-2	376	2020-05-27	06:34:00	2	9	9	16
4055-1054-2-1	4055-1054-2	387	2020-05-28	06:39:00	2	10	10	16
4055-1054-2-1	4055-1054-2	375	2020-05-29	07:07:00	2	11	11	16
4055-1054-2-1	4055-1054-2	408	2020-05-30	07:29:00	2	12	12	16
4055-1054-2-1	4055-1054-2	397	2020-05-31	11:19:00	2	13	13	16
4055-1054-2-1	4055-1054-2	391	2020-06-01	08:53:00	2	14	14	16
4055-1054-2-1	4055-1054-2	389	2020-06-08	06:51:00	2	15	21	16
4055-1054-2-1	4055-1054-2	393	2020-06-15	17:16:00	2	16	28	16
4055-1055-6-1	4055-1055-6	370	2020-05-20	16:38:00	2	1	1	14
4055-1055-6-1	4055-1055-6	365	2020-05-21	08:30:00	2	2	2	14
4055-1055-6-1	4055-1055-6	361	2020-05-22	09:27:00	2	3	3	14
4055-1055-6-1	4055-1055-6	354	2020-05-23	09:35:00	2	4	4	14
4055-1055-6-1	4055-1055-6	419	2020-05-24	09:16:00	2	5	5	14
4055-1055-6-1	4055-1055-6	388	2020-05-25	11:08:00	2	6	6	14
4055-1055-6-1	4055-1055-6	363	2020-05-26	09:55:00	2	7	7	14
4055-1055-6-1	4055-1055-6	373	2020-05-27	10:20:00	2	8	8	14
4055-1055-6-1	4055-1055-6	361	2020-05-28	11:47:00	2	9	9	14
4055-1055-6-1	4055-1055-6	352	2020-05-29	10:17:00	2	10	10	14
4055-1055-6-1	4055-1055-6	374	2020-05-30	10:42:00	2	11	11	14
4055-1055-6-1	4055-1055-6	389	2020-05-31	11:32:00	2	12	12	14
4055-1055-6-1	4055-1055-6	351	2020-06-01	09:01:00	2	13	13	14
4055-1055-6-1	4055-1055-6	375	2020-06-02	06:59:00	2	14	14	14
4055-1058-3-1	4055-1058-3	425	2020-05-23	20:55:00	1	1	1	15
4055-1058-3-1	4055-1058-3	406	2020-05-24	09:40:00	1	2	2	15
4055-1058-3-1	4055-1058-3	381	2020-05-25	10:04:00	1	3	3	15
4055-1058-3-1	4055-1058-3	409	2020-05-26	09:08:00	1	4	4	15
4055-1058-3-1	4055-1058-3	406	2020-05-27	09:53:00	1	5	5	15
4055-1058-3-1	4055-1058-3	438	2020-05-28	10:55:00	1	6	6	15
4055-1058-3-1	4055-1058-3	385	2020-05-29	08:58:00	1	7	7	15
4055-1058-3-1	4055-1058-3	441	2020-05-31	19:36:00	1	8	9	15
4055-1058-3-1	4055-1058-3	453	2020-06-01	13:52:00	1	9	10	15
4055-1058-3-1	4055-1058-3	441	2020-06-02	14:26:00	1	10	11	15
4055-1058-3-1	4055-1058-3	432	2020-06-03	08:56:00	1	11	12	15
4055-1058-3-1	4055-1058-3	436	2020-06-04	12:36:00	1	12	13	15
4055-1058-3-1	4055-1058-3	442	2020-06-05	13:22:00	1	13	14	15
4055-1058-3-1	4055-1058-3	414	2020-06-12	14:28:00	1	14	21	15
4055-1058-3-1	4055-1058-3	435	2020-06-19	10:54:00	1	15	28	15
4055-1058-3-2	4055-1058-3	378	2020-05-26	18:10:00	2	1	1	16
4055-1058-3-2	4055-1058-3	394	2020-05-27	13:13:00	2	2	2	16
4055-1058-3-2	4055-1058-3	395	2020-05-28	12:30:00	2	3	3	16
4055-1058-3-2	4055-1058-3	381	2020-05-29	12:01:00	2	4	4	16
4055-1058-3-2	4055-1058-3	401	2020-05-30	13:05:00	2	5	5	16
4055-1058-3-2	4055-1058-3	408	2020-05-31	13:21:00	2	6	6	16
4055-1058-3-2	4055-1058-3	389	2020-06-01	11:58:00	2	7	7	16
4055-1058-3-2	4055-1058-3	401	2020-06-02	11:33:00	2	8	8	16
4055-1058-3-2	4055-1058-3	419	2020-06-03	09:43:00	2	9	9	16
4055-1058-3-2	4055-1058-3	407	2020-06-04	11:39:00	2	10	10	16
4055-1058-3-2	4055-1058-3	367	2020-06-05	11:45:00	2	11	11	16
4055-1058-3-2	4055-1058-3	396	2020-06-06	11:52:00	2	12	12	16
4055-1058-3-2	4055-1058-3	380	2020-06-07	11:46:00	2	13	13	16
4055-1058-3-2	4055-1058-3	404	2020-06-08	12:14:00	2	14	14	16
4055-1058-3-2	4055-1058-3	441	2020-06-15	10:53:00	2	15	21	16
4055-1058-3-2	4055-1058-3	371	2020-06-22	11:40:00	2	16	28	16
4055-1060-8-1	4055-1060-8	422	2020-05-29	15:51:00	2	1	1	12
4055-1060-8-1	4055-1060-8	417	2020-05-30	10:04:00	2	2	2	12
4055-1060-8-1	4055-1060-8	429	2020-05-31	09:35:00	2	3	3	12
4055-1060-8-1	4055-1060-8	397	2020-06-01	11:25:00	2	4	4	12
4055-1060-8-1	4055-1060-8	409	2020-06-02	10:32:00	2	5	5	12
4055-1060-8-1	4055-1060-8	430	2020-06-03	14:14:00	2	6	6	12
4055-1060-8-1	4055-1060-8	408	2020-06-04	13:37:00	2	7	7	12
4055-1060-8-1	4055-1060-8	428	2020-06-06	14:15:00	2	8	9	12
4055-1060-8-1	4055-1060-8	370	2020-06-07	15:52:00	2	9	10	12
4055-1060-8-1	4055-1060-8	415	2020-06-08	11:49:00	2	10	11	12
4055-1060-8-1	4055-1060-8	425	2020-06-10	10:00:00	2	11	13	12
4055-1060-8-1	4055-1060-8	433	2020-06-11	13:32:00	2	12	14	12
4055-1061-4-1	4055-1061-4	424	2020-05-29	11:50:00	1	1	1	15
4055-1061-4-1	4055-1061-4	382	2020-05-30	09:52:00	1	2	2	15
4055-1061-4-1	4055-1061-4	400	2020-05-31	10:21:00	1	3	3	15
4055-1061-4-1	4055-1061-4	410	2020-06-01	10:55:00	1	4	4	15
4055-1061-4-1	4055-1061-4	411	2020-06-02	07:58:00	1	5	5	15
4055-1061-4-1	4055-1061-4	436	2020-06-03	12:04:00	1	6	6	15
4055-1061-4-1	4055-1061-4	419	2020-06-04	12:08:00	1	7	7	15
4055-1061-4-1	4055-1061-4	419	2020-06-05	10:02:00	1	8	8	15
4055-1061-4-1	4055-1061-4	401	2020-06-06	13:10:00	1	9	9	15
4055-1061-4-1	4055-1061-4	419	2020-06-07	09:34:00	1	10	10	15
4055-1061-4-1	4055-1061-4	409	2020-06-08	19:48:00	1	11	11	15
4055-1061-4-1	4055-1061-4	397	2020-06-09	05:42:00	1	12	12	15
4055-1061-4-1	4055-1061-4	421	2020-06-10	06:01:00	1	13	13	15
4055-1061-4-1	4055-1061-4	426	2020-06-11	06:14:00	1	14	14	15
4055-1061-4-1	4055-1061-4	389	2020-06-18	22:47:00	1	15	21	15
4055-1063-7-1	4055-1063-7	408	2020-05-30	12:44:00	1	1	1	15
4055-1063-7-1	4055-1063-7	371	2020-05-31	13:20:00	1	2	2	15
4055-1063-7-1	4055-1063-7	390	2020-06-01	14:42:00	1	3	3	15
4055-1063-7-1	4055-1063-7	410	2020-06-02	12:33:00	1	4	4	15
4055-1063-7-1	4055-1063-7	407	2020-06-03	12:54:00	1	5	5	15
4055-1063-7-1	4055-1063-7	387	2020-06-04	13:44:00	1	6	6	15
4055-1063-7-1	4055-1063-7	400	2020-06-06	18:19:00	1	7	8	15
4055-1063-7-1	4055-1063-7	411	2020-06-07	13:16:00	1	8	9	15
4055-1063-7-1	4055-1063-7	403	2020-06-08	21:01:00	1	9	10	15
4055-1063-7-1	4055-1063-7	422	2020-06-09	14:28:00	1	10	11	15
4055-1063-7-1	4055-1063-7	413	2020-06-10	10:26:00	1	11	12	15
4055-1063-7-1	4055-1063-7	419	2020-06-11	12:20:00	1	12	13	15
4055-1063-7-1	4055-1063-7	406	2020-06-12	13:32:00	1	13	14	15
4055-1063-7-1	4055-1063-7	417	2020-06-20	20:21:00	1	14	22	15
4055-1063-7-1	4055-1063-7	364	2020-06-26	22:03:00	1	15	28	15
4055-1064-5-1	4055-1064-5	399	2020-06-03	13:07:00	1	1	1	14
4055-1064-5-1	4055-1064-5	396	2020-06-04	06:16:00	1	2	2	14
4055-1064-5-1	4055-1064-5	398	2020-06-05	06:35:00	1	3	3	14
4055-1064-5-1	4055-1064-5	378	2020-06-06	06:32:00	1	4	4	14
4055-1064-5-1	4055-1064-5	391	2020-06-07	05:37:00	1	5	5	14
4055-1064-5-1	4055-1064-5	386	2020-06-08	05:17:00	1	6	6	14
4055-1064-5-1	4055-1064-5	423	2020-06-09	07:08:00	1	7	7	14
4055-1064-5-1	4055-1064-5	414	2020-06-10	04:57:00	1	8	8	14
4055-1064-5-1	4055-1064-5	411	2020-06-11	05:03:00	1	9	9	14
4055-1064-5-1	4055-1064-5	404	2020-06-12	05:58:00	1	10	10	14
4055-1064-5-1	4055-1064-5	429	2020-06-13	06:44:00	1	11	11	14
4055-1064-5-1	4055-1064-5	431	2020-06-14	19:30:00	1	12	12	14
4055-1064-5-1	4055-1064-5	396	2020-06-16	05:10:00	1	13	14	14
4055-1064-5-1	4055-1064-5	378	2020-06-27	08:18:00	1	14	25	14
4055-1065-3-1	4055-1065-3	381	2020-06-03	14:52:00	1	1	1	11
4055-1065-3-1	4055-1065-3	386	2020-06-04	11:12:00	1	2	2	11
4055-1065-3-1	4055-1065-3	378	2020-06-05	10:04:00	1	3	3	11
4055-1065-3-1	4055-1065-3	376	2020-06-06	09:59:00	1	4	4	11
4055-1065-3-1	4055-1065-3	395	2020-06-07	11:51:00	1	5	5	11
4055-1065-3-1	4055-1065-3	374	2020-06-08	10:00:00	1	6	6	11
4055-1065-3-1	4055-1065-3	404	2020-06-09	18:32:00	1	7	7	11
4055-1065-3-1	4055-1065-3	373	2020-06-10	15:23:00	1	8	8	11
4055-1065-3-1	4055-1065-3	359	2020-06-12	11:57:00	1	9	10	11
4055-1065-3-1	4055-1065-3	390	2020-06-14	15:46:00	1	10	12	11
4055-1065-3-1	4055-1065-3	386	2020-06-16	22:02:00	1	11	14	11
4055-1066-1-1	4055-1066-1	405	2020-06-03	20:44:00	2	1	1	17
4055-1066-1-1	4055-1066-1	338	2020-06-04	14:05:00	2	2	2	17
4055-1066-1-1	4055-1066-1	408	2020-06-05	10:25:00	2	3	3	17
4055-1066-1-1	4055-1066-1	388	2020-06-06	07:41:00	2	4	4	17
4055-1066-1-1	4055-1066-1	373	2020-06-07	10:41:00	2	5	5	17
4055-1066-1-1	4055-1066-1	402	2020-06-08	10:26:00	2	6	6	17
4055-1066-1-1	4055-1066-1	398	2020-06-09	11:09:00	2	7	7	17
4055-1066-1-1	4055-1066-1	437	2020-06-10	08:11:00	2	8	8	17
4055-1066-1-1	4055-1066-1	415	2020-06-11	10:00:00	2	9	9	17
4055-1066-1-1	4055-1066-1	451	2020-06-12	22:16:00	2	10	10	17
4055-1066-1-1	4055-1066-1	449	2020-06-13	09:54:00	2	11	11	17
4055-1066-1-1	4055-1066-1	431	2020-06-14	09:43:00	2	12	12	17
4055-1066-1-1	4055-1066-1	439	2020-06-15	00:13:00	2	13	13	17
4055-1066-1-1	4055-1066-1	420	2020-06-16	07:11:00	2	14	14	17
4055-1066-1-1	4055-1066-1	433	2020-06-19	20:21:00	2	15	17	17
4055-1066-1-1	4055-1066-1	413	2020-06-21	10:24:00	2	16	19	17
4055-1066-1-1	4055-1066-1	362	2020-06-23	06:15:00	2	17	21	17
4055-1067-2-1	4055-1067-2	417	2020-06-03	18:26:00	1	1	1	16
4055-1067-2-1	4055-1067-2	384	2020-06-04	09:35:00	1	2	2	16
4055-1067-2-1	4055-1067-2	407	2020-06-05	04:54:00	1	3	3	16
4055-1067-2-1	4055-1067-2	392	2020-06-06	10:00:00	1	4	4	16
4055-1067-2-1	4055-1067-2	392	2020-06-07	08:59:00	1	5	5	16
4055-1067-2-1	4055-1067-2	431	2020-06-08	10:39:00	1	6	6	16
4055-1067-2-1	4055-1067-2	377	2020-06-09	14:23:00	1	7	7	16
4055-1067-2-1	4055-1067-2	364	2020-06-10	10:06:00	1	8	8	16
4055-1067-2-1	4055-1067-2	385	2020-06-11	12:24:00	1	9	9	16
4055-1067-2-1	4055-1067-2	339	2020-06-12	14:35:00	1	10	10	16
4055-1067-2-1	4055-1067-2	370	2020-06-13	12:13:00	1	11	11	16
4055-1067-2-1	4055-1067-2	370	2020-06-14	10:44:00	1	12	12	16
4055-1067-2-1	4055-1067-2	365	2020-06-15	11:40:00	1	13	13	16
4055-1067-2-1	4055-1067-2	407	2020-06-16	12:46:00	1	14	14	16
4055-1067-2-1	4055-1067-2	394	2020-06-23	12:00:00	1	15	21	16
4055-1067-2-1	4055-1067-2	376	2020-06-30	20:16:00	1	16	28	16
4055-1068-6-1	4055-1068-6	385	2020-06-03	19:23:00	2	1	1	14
4055-1068-6-1	4055-1068-6	385	2020-06-04	08:42:00	2	2	2	14
4055-1068-6-1	4055-1068-6	374	2020-06-05	09:17:00	2	3	3	14
4055-1068-6-1	4055-1068-6	363	2020-06-06	10:32:00	2	4	4	14
4055-1068-6-1	4055-1068-6	379	2020-06-07	11:35:00	2	5	5	14
4055-1068-6-1	4055-1068-6	367	2020-06-08	11:29:00	2	6	6	14
4055-1068-6-1	4055-1068-6	403	2020-06-09	17:16:00	2	7	7	14
4055-1068-6-1	4055-1068-6	378	2020-06-10	16:50:00	2	8	8	14
4055-1068-6-1	4055-1068-6	373	2020-06-11	17:13:00	2	9	9	14
4055-1068-6-1	4055-1068-6	398	2020-06-12	19:30:00	2	10	10	14
4055-1068-6-1	4055-1068-6	360	2020-06-13	20:52:00	2	11	11	14
4055-1068-6-1	4055-1068-6	371	2020-06-15	21:20:00	2	12	13	14
4055-1068-6-1	4055-1068-6	373	2020-06-22	22:42:00	2	13	20	14
4055-1068-6-1	4055-1068-6	361	2020-06-23	10:02:00	2	14	21	14
4055-1069-9-1	4055-1069-9	387	2020-06-04	14:46:00	1	1	1	16
4055-1069-9-1	4055-1069-9	384	2020-06-05	10:15:00	1	2	2	16
4055-1069-9-1	4055-1069-9	365	2020-06-06	11:16:00	1	3	3	16
4055-1069-9-1	4055-1069-9	371	2020-06-07	09:53:00	1	4	4	16
4055-1069-9-1	4055-1069-9	382	2020-06-08	10:09:00	1	5	5	16
4055-1069-9-1	4055-1069-9	365	2020-06-09	11:04:00	1	6	6	16
4055-1069-9-1	4055-1069-9	371	2020-06-10	11:41:00	1	7	7	16
4055-1069-9-1	4055-1069-9	379	2020-06-11	11:04:00	1	8	8	16
4055-1069-9-1	4055-1069-9	366	2020-06-12	10:50:00	1	9	9	16
4055-1069-9-1	4055-1069-9	379	2020-06-13	11:59:00	1	10	10	16
4055-1069-9-1	4055-1069-9	415	2020-06-14	09:33:00	1	11	11	16
4055-1069-9-1	4055-1069-9	364	2020-06-15	06:16:00	1	12	12	16
4055-1069-9-1	4055-1069-9	361	2020-06-16	08:55:00	1	13	13	16
4055-1069-9-1	4055-1069-9	401	2020-06-17	11:46:00	1	14	14	16
4055-1069-9-1	4055-1069-9	390	2020-06-24	12:26:00	1	15	21	16
4055-1069-9-1	4055-1069-9	397	2020-07-01	09:47:00	1	16	28	16
4055-1070-4-1	4055-1070-4	369	2020-06-04	17:13:00	2	1	1	16
4055-1070-4-1	4055-1070-4	360	2020-06-05	10:21:00	2	2	2	16
4055-1070-4-1	4055-1070-4	361	2020-06-06	10:17:00	2	3	3	16
4055-1070-4-1	4055-1070-4	361	2020-06-07	10:36:00	2	4	4	16
4055-1070-4-1	4055-1070-4	370	2020-06-08	10:26:00	2	5	5	16
4055-1070-4-1	4055-1070-4	365	2020-06-09	10:31:00	2	6	6	16
4055-1070-4-1	4055-1070-4	369	2020-06-10	10:32:00	2	7	7	16
4055-1070-4-1	4055-1070-4	372	2020-06-11	10:57:00	2	8	8	16
4055-1070-4-1	4055-1070-4	368	2020-06-12	07:46:00	2	9	9	16
4055-1070-4-1	4055-1070-4	386	2020-06-13	11:08:00	2	10	10	16
4055-1070-4-1	4055-1070-4	387	2020-06-14	11:17:00	2	11	11	16
4055-1070-4-1	4055-1070-4	367	2020-06-15	10:46:00	2	12	12	16
4055-1070-4-1	4055-1070-4	368	2020-06-16	14:14:00	2	13	13	16
4055-1070-4-1	4055-1070-4	391	2020-06-17	09:01:00	2	14	14	16
4055-1070-4-1	4055-1070-4	363	2020-06-24	09:05:00	2	15	21	16
4055-1070-4-1	4055-1070-4	370	2020-07-01	10:22:00	2	16	28	16
4055-1071-8-1	4055-1071-8	422	2020-06-05	11:06:00	1	1	1	16
4055-1071-8-1	4055-1071-8	407	2020-06-06	08:28:00	1	2	2	16
4055-1071-8-1	4055-1071-8	408	2020-06-07	09:31:00	1	3	3	16
4055-1071-8-1	4055-1071-8	414	2020-06-08	08:54:00	1	4	4	16
4055-1071-8-1	4055-1071-8	405	2020-06-09	07:43:00	1	5	5	16
4055-1071-8-1	4055-1071-8	398	2020-06-10	06:56:00	1	6	6	16
4055-1071-8-1	4055-1071-8	412	2020-06-11	07:33:00	1	7	7	16
4055-1071-8-1	4055-1071-8	394	2020-06-12	07:53:00	1	8	8	16
4055-1071-8-1	4055-1071-8	417	2020-06-13	07:04:00	1	9	9	16
4055-1071-8-1	4055-1071-8	451	2020-06-14	05:00:00	1	10	10	16
4055-1071-8-1	4055-1071-8	400	2020-06-15	07:39:00	1	11	11	16
4055-1071-8-1	4055-1071-8	405	2020-06-16	07:28:00	1	12	12	16
4055-1071-8-1	4055-1071-8	395	2020-06-17	05:22:00	1	13	13	16
4055-1071-8-1	4055-1071-8	394	2020-06-18	13:09:00	1	14	14	16
4055-1071-8-1	4055-1071-8	426	2020-06-25	06:31:00	1	15	21	16
4055-1071-8-1	4055-1071-8	437	2020-07-02	06:36:00	1	16	28	16
4055-1072-9-1	4055-1072-9	448	2020-06-05	14:21:00	2	1	1	17
4055-1072-9-1	4055-1072-9	421	2020-06-06	15:49:00	2	2	2	17
4055-1072-9-1	4055-1072-9	427	2020-06-07	14:45:00	2	3	3	17
4055-1072-9-1	4055-1072-9	426	2020-06-08	13:05:00	2	4	4	17
4055-1072-9-1	4055-1072-9	429	2020-06-09	13:55:00	2	5	5	17
4055-1072-9-1	4055-1072-9	420	2020-06-10	13:48:00	2	6	6	17
4055-1072-9-1	4055-1072-9	410	2020-06-11	12:47:00	2	7	7	17
4055-1072-9-1	4055-1072-9	401	2020-06-12	13:21:00	2	8	8	17
4055-1072-9-1	4055-1072-9	429	2020-06-13	13:49:00	2	9	9	17
4055-1072-9-1	4055-1072-9	402	2020-06-14	18:08:00	2	10	10	17
4055-1072-9-1	4055-1072-9	403	2020-06-15	18:40:00	2	11	11	17
4055-1072-9-1	4055-1072-9	423	2020-06-16	12:22:00	2	12	12	17
4055-1072-9-1	4055-1072-9	415	2020-06-17	17:01:00	2	13	13	17
4055-1072-9-1	4055-1072-9	399	2020-06-18	10:06:00	2	14	14	17
4055-1072-9-1	4055-1072-9	407	2020-06-21	12:22:00	2	15	17	17
4055-1072-9-1	4055-1072-9	420	2020-06-26	08:56:00	2	16	22	17
4055-1072-9-1	4055-1072-9	431	2020-07-03	12:19:00	2	17	29	17
4055-1073-3-1	4055-1073-3	394	2020-06-07	02:32:00	1	1	3	19
4055-1073-3-1	4055-1073-3	414	2020-06-07	12:06:00	1	2	3	19
4055-1073-3-1	4055-1073-3	415	2020-06-08	15:24:00	1	3	4	19
4055-1073-3-1	4055-1073-3	372	2020-06-09	12:07:00	1	4	5	19
4055-1073-3-1	4055-1073-3	433	2020-06-10	11:57:00	1	5	6	19
4055-1073-3-1	4055-1073-3	411	2020-06-11	06:14:00	1	6	7	19
4055-1073-3-1	4055-1073-3	440	2020-06-12	05:07:00	1	7	8	19
4055-1073-3-1	4055-1073-3	440	2020-06-13	05:07:00	1	8	9	19
4055-1073-3-1	4055-1073-3	453	2020-06-13	11:54:00	1	9	9	19
4055-1073-3-1	4055-1073-3	360	2020-06-13	18:58:00	1	10	9	19
4055-1073-3-1	4055-1073-3	427	2020-06-14	13:02:00	1	11	10	19
4055-1073-3-1	4055-1073-3	401	2020-06-15	09:40:00	1	12	11	19
4055-1073-3-1	4055-1073-3	394	2020-06-16	12:45:00	1	13	12	19
4055-1073-3-1	4055-1073-3	426	2020-06-17	11:13:00	1	14	13	19
4055-1073-3-1	4055-1073-3	459	2020-06-18	08:43:00	1	15	14	19
4055-1073-3-1	4055-1073-3	460	2020-06-19	21:57:00	1	16	15	19
4055-1073-3-1	4055-1073-3	426	2020-06-20	23:18:00	1	17	16	19
4055-1073-3-1	4055-1073-3	423	2020-06-26	14:56:00	1	18	22	19
4055-1073-3-1	4055-1073-3	437	2020-07-03	07:35:00	1	19	29	19
4055-1074-1-1	4055-1074-1	411	2020-06-06	15:55:00	1	1	1	10
4055-1074-1-1	4055-1074-1	406	2020-06-07	13:16:00	1	2	2	10
4055-1074-1-1	4055-1074-1	412	2020-06-08	11:53:00	1	3	3	10
4055-1074-1-1	4055-1074-1	445	2020-06-09	12:49:00	1	4	4	10
4055-1074-1-1	4055-1074-1	425	2020-06-10	11:31:00	1	5	5	10
4055-1074-1-1	4055-1074-1	444	2020-06-11	12:41:00	1	6	6	10
4055-1074-1-1	4055-1074-1	436	2020-06-15	17:45:00	1	7	10	10
4055-1074-1-1	4055-1074-1	420	2020-06-16	12:09:00	1	8	11	10
4055-1074-1-1	4055-1074-1	401	2020-06-17	12:03:00	1	9	12	10
4055-1074-1-1	4055-1074-1	408	2020-06-19	13:05:00	1	10	14	10
4055-1074-1-2	4055-1074-1	459	2020-06-06	14:07:00	1	1	1	16
4055-1074-1-2	4055-1074-1	439	2020-06-07	10:03:00	1	2	2	16
4055-1074-1-2	4055-1074-1	460	2020-06-08	09:58:00	1	3	3	16
4055-1074-1-2	4055-1074-1	444	2020-06-09	09:43:00	1	4	4	16
4055-1074-1-2	4055-1074-1	453	2020-06-10	09:59:00	1	5	5	16
4055-1074-1-2	4055-1074-1	457	2020-06-11	10:13:00	1	6	6	16
4055-1074-1-2	4055-1074-1	457	2020-06-12	11:38:00	1	7	7	16
4055-1074-1-2	4055-1074-1	448	2020-06-13	11:42:00	1	8	8	16
4055-1074-1-2	4055-1074-1	457	2020-06-14	11:21:00	1	9	9	16
4055-1074-1-2	4055-1074-1	429	2020-06-15	10:36:00	1	10	10	16
4055-1074-1-2	4055-1074-1	459	2020-06-16	11:41:00	1	11	11	16
4055-1074-1-2	4055-1074-1	408	2020-06-17	10:52:00	1	12	12	16
4055-1074-1-2	4055-1074-1	412	2020-06-18	10:07:00	1	13	13	16
4055-1074-1-2	4055-1074-1	377	2020-06-19	10:24:00	1	14	14	16
4055-1074-1-2	4055-1074-1	433	2020-06-27	00:27:00	1	15	22	16
4055-1074-1-2	4055-1074-1	475	2020-07-03	19:13:00	1	16	28	16
4055-1074-1-3	4055-1074-1	421	2020-06-06	14:16:00	1	1	1	15
4055-1074-1-3	4055-1074-1	435	2020-06-07	10:03:00	1	2	2	15
4055-1074-1-3	4055-1074-1	402	2020-06-08	10:34:00	1	3	3	15
4055-1074-1-3	4055-1074-1	434	2020-06-09	09:15:00	1	4	4	15
4055-1074-1-3	4055-1074-1	450	2020-06-10	09:55:00	1	5	5	15
4055-1074-1-3	4055-1074-1	420	2020-06-11	09:34:00	1	6	6	15
4055-1074-1-3	4055-1074-1	398	2020-06-12	11:35:00	1	7	7	15
4055-1074-1-3	4055-1074-1	400	2020-06-13	11:40:00	1	8	8	15
4055-1074-1-3	4055-1074-1	419	2020-06-14	10:44:00	1	9	9	15
4055-1074-1-3	4055-1074-1	400	2020-06-15	10:35:00	1	10	10	15
4055-1074-1-3	4055-1074-1	385	2020-06-16	11:27:00	1	11	11	15
4055-1074-1-3	4055-1074-1	411	2020-06-17	10:49:00	1	12	12	15
4055-1074-1-3	4055-1074-1	411	2020-06-18	10:16:00	1	13	13	15
4055-1074-1-3	4055-1074-1	408	2020-06-19	10:23:00	1	14	14	15
4055-1074-1-3	4055-1074-1	436	2020-07-03	21:11:00	1	15	28	15
4055-1074-1-4	4055-1074-1	435	2020-06-08	17:39:00	1	1	1	16
4055-1074-1-4	4055-1074-1	428	2020-06-09	09:57:00	1	2	2	16
4055-1074-1-4	4055-1074-1	427	2020-06-10	10:26:00	1	3	3	16
4055-1074-1-4	4055-1074-1	421	2020-06-11	12:09:00	1	4	4	16
4055-1074-1-4	4055-1074-1	459	2020-06-12	09:55:00	1	5	5	16
4055-1074-1-4	4055-1074-1	437	2020-06-13	11:59:00	1	6	6	16
4055-1074-1-4	4055-1074-1	417	2020-06-14	09:55:00	1	7	7	16
4055-1074-1-4	4055-1074-1	402	2020-06-15	10:17:00	1	8	8	16
4055-1074-1-4	4055-1074-1	409	2020-06-16	11:26:00	1	9	9	16
4055-1074-1-4	4055-1074-1	419	2020-06-17	09:46:00	1	10	10	16
4055-1074-1-4	4055-1074-1	412	2020-06-18	10:32:00	1	11	11	16
4055-1074-1-4	4055-1074-1	454	2020-06-19	10:44:00	1	12	12	16
4055-1074-1-4	4055-1074-1	408	2020-06-20	08:47:00	1	13	13	16
4055-1074-1-4	4055-1074-1	404	2020-06-21	10:45:00	1	14	14	16
4055-1074-1-4	4055-1074-1	383	2020-06-28	10:27:00	1	15	21	16
4055-1074-1-4	4055-1074-1	430	2020-07-05	12:38:00	1	16	28	16
4055-1074-1-5	4055-1074-1	413	2020-06-09	17:13:00	1	1	1	14
4055-1074-1-5	4055-1074-1	385	2020-06-10	11:33:00	1	2	2	14
4055-1074-1-5	4055-1074-1	386	2020-06-11	12:04:00	1	3	3	14
4055-1074-1-5	4055-1074-1	364	2020-06-12	11:44:00	1	4	4	14
4055-1074-1-5	4055-1074-1	413	2020-06-13	13:05:00	1	5	5	14
4055-1074-1-5	4055-1074-1	415	2020-06-14	13:32:00	1	6	6	14
4055-1074-1-5	4055-1074-1	373	2020-06-15	11:12:00	1	7	7	14
4055-1074-1-5	4055-1074-1	375	2020-06-16	12:09:00	1	8	8	14
4055-1074-1-5	4055-1074-1	375	2020-06-17	12:08:00	1	9	9	14
4055-1074-1-5	4055-1074-1	381	2020-06-18	11:29:00	1	10	10	14
4055-1074-1-5	4055-1074-1	402	2020-06-19	14:24:00	1	11	11	14
4055-1074-1-5	4055-1074-1	403	2020-06-21	17:47:00	1	12	13	14
4055-1074-1-5	4055-1074-1	385	2020-06-29	11:59:00	1	13	21	14
4055-1074-1-5	4055-1074-1	402	2020-07-06	11:12:00	1	14	28	14
4055-1075-7-1	4055-1075-7	430	2020-06-06	13:45:00	1	1	1	16
4055-1075-7-1	4055-1075-7	409	2020-06-07	09:56:00	1	2	2	16
4055-1075-7-1	4055-1075-7	422	2020-06-08	10:23:00	1	3	3	16
4055-1075-7-1	4055-1075-7	434	2020-06-09	10:35:00	1	4	4	16
4055-1075-7-1	4055-1075-7	423	2020-06-10	09:33:00	1	5	5	16
4055-1075-7-1	4055-1075-7	425	2020-06-11	10:23:00	1	6	6	16
4055-1075-7-1	4055-1075-7	424	2020-06-12	09:52:00	1	7	7	16
4055-1075-7-1	4055-1075-7	448	2020-06-13	10:46:00	1	8	8	16
4055-1075-7-1	4055-1075-7	422	2020-06-14	10:59:00	1	9	9	16
4055-1075-7-1	4055-1075-7	415	2020-06-15	08:29:00	1	10	10	16
4055-1075-7-1	4055-1075-7	430	2020-06-16	09:33:00	1	11	11	16
4055-1075-7-1	4055-1075-7	423	2020-06-17	10:12:00	1	12	12	16
4055-1075-7-1	4055-1075-7	418	2020-06-18	07:46:00	1	13	13	16
4055-1075-7-1	4055-1075-7	438	2020-06-19	09:50:00	1	14	14	16
4055-1075-7-1	4055-1075-7	428	2020-06-26	12:17:00	1	15	21	16
4055-1075-7-1	4055-1075-7	425	2020-07-03	12:14:00	1	16	28	16
4055-1075-7-2	4055-1075-7	429	2020-06-06	13:44:00	1	1	1	16
4055-1075-7-2	4055-1075-7	409	2020-06-07	10:08:00	1	2	2	16
4055-1075-7-2	4055-1075-7	411	2020-06-08	10:32:00	1	3	3	16
4055-1075-7-2	4055-1075-7	441	2020-06-09	10:40:00	1	4	4	16
4055-1075-7-2	4055-1075-7	415	2020-06-10	09:34:00	1	5	5	16
4055-1075-7-2	4055-1075-7	417	2020-06-11	10:18:00	1	6	6	16
4055-1075-7-2	4055-1075-7	409	2020-06-12	10:01:00	1	7	7	16
4055-1075-7-2	4055-1075-7	453	2020-06-13	10:51:00	1	8	8	16
4055-1075-7-2	4055-1075-7	433	2020-06-14	10:59:00	1	9	9	16
4055-1075-7-2	4055-1075-7	410	2020-06-15	08:18:00	1	10	10	16
4055-1075-7-2	4055-1075-7	411	2020-06-16	08:20:00	1	11	11	16
4055-1075-7-2	4055-1075-7	432	2020-06-17	10:12:00	1	12	12	16
4055-1075-7-2	4055-1075-7	409	2020-06-18	07:45:00	1	13	13	16
4055-1075-7-2	4055-1075-7	419	2020-06-19	09:50:00	1	14	14	16
4055-1075-7-2	4055-1075-7	395	2020-06-26	09:36:00	1	15	21	16
4055-1075-7-2	4055-1075-7	399	2020-07-03	12:16:00	1	16	28	16
4055-1077-6-1	4055-1077-6	406	2020-06-08	18:19:00	1	1	1	18
4055-1077-6-1	4055-1077-6	401	2020-06-09	11:01:00	1	2	2	18
4055-1077-6-1	4055-1077-6	439	2020-06-10	11:11:00	1	3	3	18
4055-1077-6-1	4055-1077-6	436	2020-06-11	11:25:00	1	4	4	18
4055-1077-6-1	4055-1077-6	388	2020-06-12	10:50:00	1	5	5	18
4055-1077-6-1	4055-1077-6	440	2020-06-13	12:02:00	1	6	6	18
4055-1077-6-1	4055-1077-6	459	2020-06-14	11:41:00	1	7	7	18
4055-1077-6-1	4055-1077-6	427	2020-06-15	05:52:00	1	8	8	18
4055-1077-6-1	4055-1077-6	404	2020-06-15	09:11:00	1	9	8	18
4055-1077-6-1	4055-1077-6	417	2020-06-16	14:01:00	1	10	9	18
4055-1077-6-1	4055-1077-6	404	2020-06-17	04:49:00	1	11	10	18
4055-1077-6-1	4055-1077-6	404	2020-06-18	10:42:00	1	12	11	18
4055-1077-6-1	4055-1077-6	418	2020-06-19	05:30:00	1	13	12	18
4055-1077-6-1	4055-1077-6	415	2020-06-20	08:11:00	1	14	13	18
4055-1077-6-1	4055-1077-6	414	2020-06-20	23:57:00	1	15	13	18
4055-1077-6-1	4055-1077-6	411	2020-06-21	15:05:00	1	16	14	18
4055-1077-6-1	4055-1077-6	411	2020-06-29	16:54:00	1	17	22	18
4055-1077-6-1	4055-1077-6	416	2020-07-05	05:17:00	1	18	28	18
4055-1078-2-1	4055-1078-2	460	2020-06-10	13:13:00	1	1	1	3
4055-1078-2-1	4055-1078-2	435	2020-06-11	11:51:00	1	2	2	3
4055-1078-2-1	4055-1078-2	433	2020-06-12	20:05:00	1	3	3	3
4055-1079-0-1	4055-1079-0	428	2020-06-11	13:43:00	1	1	1	16
4055-1079-0-1	4055-1079-0	402	2020-06-12	08:02:00	1	2	2	16
4055-1079-0-1	4055-1079-0	424	2020-06-13	08:58:00	1	3	3	16
4055-1079-0-1	4055-1079-0	435	2020-06-14	08:23:00	1	4	4	16
4055-1079-0-1	4055-1079-0	425	2020-06-15	07:24:00	1	5	5	16
4055-1079-0-1	4055-1079-0	422	2020-06-16	07:47:00	1	6	6	16
4055-1079-0-1	4055-1079-0	419	2020-06-17	08:22:00	1	7	7	16
4055-1079-0-1	4055-1079-0	425	2020-06-18	08:24:00	1	8	8	16
4055-1079-0-1	4055-1079-0	437	2020-06-19	09:50:00	1	9	9	16
4055-1079-0-1	4055-1079-0	435	2020-06-20	07:56:00	1	10	10	16
4055-1079-0-1	4055-1079-0	426	2020-06-21	08:42:00	1	11	11	16
4055-1079-0-1	4055-1079-0	388	2020-06-22	06:26:00	1	12	12	16
4055-1079-0-1	4055-1079-0	391	2020-06-23	06:14:00	1	13	13	16
4055-1079-0-1	4055-1079-0	397	2020-06-24	06:36:00	1	14	14	16
4055-1079-0-1	4055-1079-0	433	2020-07-01	06:33:00	1	15	21	16
4055-1079-0-1	4055-1079-0	428	2020-07-08	05:51:00	1	16	28	16
4055-1080-1-1	4055-1080-1	435	2020-06-11	16:40:00	1	1	1	16
4055-1080-1-1	4055-1080-1	431	2020-06-12	10:59:00	1	2	2	16
4055-1080-1-1	4055-1080-1	435	2020-06-13	09:08:00	1	3	3	16
4055-1080-1-1	4055-1080-1	452	2020-06-14	09:45:00	1	4	4	16
4055-1080-1-1	4055-1080-1	442	2020-06-15	09:12:00	1	5	5	16
4055-1080-1-1	4055-1080-1	434	2020-06-16	09:15:00	1	6	6	16
4055-1080-1-1	4055-1080-1	452	2020-06-17	10:01:00	1	7	7	16
4055-1080-1-1	4055-1080-1	442	2020-06-18	11:10:00	1	8	8	16
4055-1080-1-1	4055-1080-1	420	2020-06-19	08:16:00	1	9	9	16
4055-1080-1-1	4055-1080-1	392	2020-06-20	08:27:00	1	10	10	16
4055-1080-1-1	4055-1080-1	439	2020-06-21	09:39:00	1	11	11	16
4055-1080-1-1	4055-1080-1	451	2020-06-22	17:31:00	1	12	12	16
4055-1080-1-1	4055-1080-1	442	2020-06-23	06:58:00	1	13	13	16
4055-1080-1-1	4055-1080-1	407	2020-06-24	06:56:00	1	14	14	16
4055-1080-1-1	4055-1080-1	405	2020-07-01	08:19:00	1	15	21	16
4055-1080-1-1	4055-1080-1	435	2020-07-08	15:31:00	1	16	28	16
4055-1081-6-1	4055-1081-6	411	2020-06-11	11:30:00	2	1	1	16
4055-1081-6-1	4055-1081-6	411	2020-06-12	06:33:00	2	2	2	16
4055-1081-6-1	4055-1081-6	420	2020-06-13	08:51:00	2	3	3	16
4055-1081-6-1	4055-1081-6	425	2020-06-14	10:09:00	2	4	4	16
4055-1081-6-1	4055-1081-6	410	2020-06-15	09:15:00	2	5	5	16
4055-1081-6-1	4055-1081-6	408	2020-06-16	09:51:00	2	6	6	16
4055-1081-6-1	4055-1081-6	410	2020-06-17	09:58:00	2	7	7	16
4055-1081-6-1	4055-1081-6	396	2020-06-18	10:20:00	2	8	8	16
4055-1081-6-1	4055-1081-6	382	2020-06-19	09:01:00	2	9	9	16
4055-1081-6-1	4055-1081-6	441	2020-06-20	09:50:00	2	10	10	16
4055-1081-6-1	4055-1081-6	410	2020-06-21	10:17:00	2	11	11	16
4055-1081-6-1	4055-1081-6	418	2020-06-22	08:52:00	2	12	12	16
4055-1081-6-1	4055-1081-6	426	2020-06-23	09:51:00	2	13	13	16
4055-1081-6-1	4055-1081-6	434	2020-06-24	06:42:00	2	14	14	16
4055-1081-6-1	4055-1081-6	450	2020-07-01	06:18:00	2	15	21	16
4055-1081-6-1	4055-1081-6	453	2020-07-08	06:30:00	2	16	28	16
4055-1082-7-1	4055-1082-7	414	2020-06-12	13:29:00	1	1	1	16
4055-1082-7-1	4055-1082-7	433	2020-06-13	10:46:00	1	2	2	16
4055-1082-7-1	4055-1082-7	448	2020-06-14	10:44:00	1	3	3	16
4055-1082-7-1	4055-1082-7	396	2020-06-15	10:46:00	1	4	4	16
4055-1082-7-1	4055-1082-7	409	2020-06-16	08:34:00	1	5	5	16
4055-1082-7-1	4055-1082-7	421	2020-06-17	10:35:00	1	6	6	16
4055-1082-7-1	4055-1082-7	431	2020-06-18	11:05:00	1	7	7	16
4055-1082-7-1	4055-1082-7	456	2020-06-19	11:34:00	1	8	8	16
4055-1082-7-1	4055-1082-7	452	2020-06-20	10:57:00	1	9	9	16
4055-1082-7-1	4055-1082-7	410	2020-06-21	10:45:00	1	10	10	16
4055-1082-7-1	4055-1082-7	423	2020-06-22	10:38:00	1	11	11	16
4055-1082-7-1	4055-1082-7	422	2020-06-23	11:49:00	1	12	12	16
4055-1082-7-1	4055-1082-7	382	2020-06-24	10:43:00	1	13	13	16
4055-1082-7-1	4055-1082-7	427	2020-06-25	11:21:00	1	14	14	16
4055-1082-7-1	4055-1082-7	451	2020-07-02	10:26:00	1	15	21	16
4055-1082-7-1	4055-1082-7	391	2020-07-09	10:55:00	1	16	28	16
4055-1083-0-1	4055-1083-0	420	2020-06-12	11:51:00	1	1	1	11
4055-1083-0-1	4055-1083-0	435	2020-06-13	10:34:00	1	2	2	11
4055-1083-0-1	4055-1083-0	386	2020-06-14	11:31:00	1	3	3	11
4055-1083-0-1	4055-1083-0	369	2020-06-15	09:56:00	1	4	4	11
4055-1083-0-1	4055-1083-0	388	2020-06-16	10:18:00	1	5	5	11
4055-1083-0-1	4055-1083-0	400	2020-06-17	11:51:00	1	6	6	11
4055-1083-0-1	4055-1083-0	366	2020-06-18	12:01:00	1	7	7	11
4055-1083-0-1	4055-1083-0	369	2020-06-19	14:21:00	1	8	8	11
4055-1083-0-1	4055-1083-0	386	2020-06-20	13:51:00	1	9	9	11
4055-1083-0-1	4055-1083-0	401	2020-06-21	12:54:00	1	10	10	11
4055-1083-0-1	4055-1083-0	397	2020-06-22	10:21:00	1	11	11	11
4055-1083-0-2	4055-1083-0	418	2020-06-12	11:46:00	2	1	1	13
4055-1083-0-2	4055-1083-0	410	2020-06-13	09:42:00	2	2	2	13
4055-1083-0-2	4055-1083-0	416	2020-06-14	09:54:00	2	3	3	13
4055-1083-0-2	4055-1083-0	374	2020-06-15	09:45:00	2	4	4	13
4055-1083-0-2	4055-1083-0	425	2020-06-16	09:22:00	2	5	5	13
4055-1083-0-2	4055-1083-0	398	2020-06-17	09:29:00	2	6	6	13
4055-1083-0-2	4055-1083-0	420	2020-06-18	09:29:00	2	7	7	13
4055-1083-0-2	4055-1083-0	402	2020-06-19	09:22:00	2	8	8	13
4055-1083-0-2	4055-1083-0	419	2020-06-20	12:11:00	2	9	9	13
4055-1083-0-2	4055-1083-0	415	2020-06-22	09:45:00	2	10	11	13
4055-1083-0-2	4055-1083-0	423	2020-06-23	14:15:00	2	11	12	13
4055-1083-0-2	4055-1083-0	409	2020-06-24	08:35:00	2	12	13	13
4055-1083-0-2	4055-1083-0	395	2020-06-25	11:59:00	2	13	14	13
4055-1084-3-1	4055-1084-3	407	2020-06-12	16:38:00	1	1	1	16
4055-1084-3-1	4055-1084-3	406	2020-06-13	10:39:00	1	2	2	16
4055-1084-3-1	4055-1084-3	430	2020-06-14	11:20:00	1	3	3	16
4055-1084-3-1	4055-1084-3	400	2020-06-15	11:11:00	1	4	4	16
4055-1084-3-1	4055-1084-3	402	2020-06-16	10:18:00	1	5	5	16
4055-1084-3-1	4055-1084-3	378	2020-06-17	11:02:00	1	6	6	16
4055-1084-3-1	4055-1084-3	395	2020-06-18	11:17:00	1	7	7	16
4055-1084-3-1	4055-1084-3	418	2020-06-19	11:08:00	1	8	8	16
4055-1084-3-1	4055-1084-3	392	2020-06-20	10:58:00	1	9	9	16
4055-1084-3-1	4055-1084-3	399	2020-06-21	11:23:00	1	10	10	16
4055-1084-3-1	4055-1084-3	400	2020-06-22	08:38:00	1	11	11	16
4055-1084-3-1	4055-1084-3	389	2020-06-23	08:41:00	1	12	12	16
4055-1084-3-1	4055-1084-3	390	2020-06-24	08:30:00	1	13	13	16
4055-1084-3-1	4055-1084-3	409	2020-06-25	08:41:00	1	14	14	16
4055-1084-3-1	4055-1084-3	458	2020-07-02	08:40:00	1	15	21	16
4055-1084-3-1	4055-1084-3	402	2020-07-09	08:41:00	1	16	28	16
4055-1086-8-1	4055-1086-8	422	2020-06-12	16:26:00	1	1	1	16
4055-1086-8-1	4055-1086-8	450	2020-06-13	09:36:00	1	2	2	16
4055-1086-8-1	4055-1086-8	453	2020-06-14	07:31:00	1	3	3	16
4055-1086-8-1	4055-1086-8	419	2020-06-15	07:46:00	1	4	4	16
4055-1086-8-1	4055-1086-8	405	2020-06-16	07:42:00	1	5	5	16
4055-1086-8-1	4055-1086-8	402	2020-06-17	08:49:00	1	6	6	16
4055-1086-8-1	4055-1086-8	393	2020-06-18	08:51:00	1	7	7	16
4055-1086-8-1	4055-1086-8	393	2020-06-19	08:08:00	1	8	8	16
4055-1086-8-1	4055-1086-8	394	2020-06-20	08:59:00	1	9	9	16
4055-1086-8-1	4055-1086-8	396	2020-06-21	07:58:00	1	10	10	16
4055-1086-8-1	4055-1086-8	403	2020-06-22	08:33:00	1	11	11	16
4055-1086-8-1	4055-1086-8	410	2020-06-23	09:39:00	1	12	12	16
4055-1086-8-1	4055-1086-8	421	2020-06-24	08:26:00	1	13	13	16
4055-1086-8-1	4055-1086-8	410	2020-06-25	09:48:00	1	14	14	16
4055-1086-8-1	4055-1086-8	444	2020-07-02	10:05:00	1	15	21	16
4055-1086-8-1	4055-1086-8	443	2020-07-09	07:57:00	1	16	28	16
4055-1088-4-1	4055-1088-4	371	2020-06-13	16:30:00	2	1	1	17
4055-1088-4-1	4055-1088-4	425	2020-06-14	07:54:00	2	2	2	17
4055-1088-4-1	4055-1088-4	404	2020-06-15	10:38:00	2	3	3	17
4055-1088-4-1	4055-1088-4	384	2020-06-16	09:34:00	2	4	4	17
4055-1088-4-1	4055-1088-4	392	2020-06-17	08:20:00	2	5	5	17
4055-1088-4-1	4055-1088-4	373	2020-06-18	10:30:00	2	6	6	17
4055-1088-4-1	4055-1088-4	394	2020-06-19	11:22:00	2	7	7	17
4055-1088-4-1	4055-1088-4	398	2020-06-20	11:54:00	2	8	8	17
4055-1088-4-1	4055-1088-4	417	2020-06-21	11:35:00	2	9	9	17
4055-1088-4-1	4055-1088-4	420	2020-06-22	08:55:00	2	10	10	17
4055-1088-4-1	4055-1088-4	416	2020-06-23	10:58:00	2	11	11	17
4055-1088-4-1	4055-1088-4	389	2020-06-24	10:47:00	2	12	12	17
4055-1088-4-1	4055-1088-4	403	2020-06-25	09:47:00	2	13	13	17
4055-1088-4-1	4055-1088-4	409	2020-06-26	09:18:00	2	14	14	17
4055-1088-4-1	4055-1088-4	401	2020-06-26	19:49:00	2	15	14	17
4055-1088-4-1	4055-1088-4	419	2020-07-03	10:19:00	2	16	21	17
4055-1088-4-1	4055-1088-4	377	2020-07-10	07:58:00	2	17	28	17
4055-1089-2-1	4055-1089-2	398	2020-06-15	11:24:00	1	1	1	16
4055-1089-2-1	4055-1089-2	391	2020-06-16	07:53:00	1	2	2	16
4055-1089-2-1	4055-1089-2	399	2020-06-17	06:18:00	1	3	3	16
4055-1089-2-1	4055-1089-2	397	2020-06-18	08:22:00	1	4	4	16
4055-1089-2-1	4055-1089-2	390	2020-06-19	06:26:00	1	5	5	16
4055-1089-2-1	4055-1089-2	392	2020-06-20	09:26:00	1	6	6	16
4055-1089-2-1	4055-1089-2	395	2020-06-21	08:05:00	1	7	7	16
4055-1089-2-1	4055-1089-2	425	2020-06-22	07:18:00	1	8	8	16
4055-1089-2-1	4055-1089-2	389	2020-06-23	08:19:00	1	9	9	16
4055-1089-2-1	4055-1089-2	398	2020-06-24	05:45:00	1	10	10	16
4055-1089-2-1	4055-1089-2	412	2020-06-25	06:12:00	1	11	11	16
4055-1089-2-1	4055-1089-2	446	2020-06-26	06:09:00	1	12	12	16
4055-1089-2-1	4055-1089-2	364	2020-06-27	06:42:00	1	13	13	16
4055-1089-2-1	4055-1089-2	399	2020-06-28	06:34:00	1	14	14	16
4055-1089-2-1	4055-1089-2	410	2020-07-05	08:39:00	1	15	21	16
4055-1089-2-1	4055-1089-2	404	2020-07-12	05:07:00	1	16	28	16
4055-1090-9-1	4055-1090-9	411	2020-06-16	15:44:00	1	1	1	15
4055-1090-9-1	4055-1090-9	412	2020-06-17	10:01:00	1	2	2	15
4055-1090-9-1	4055-1090-9	401	2020-06-18	21:30:00	1	3	3	15
4055-1090-9-1	4055-1090-9	386	2020-06-19	13:27:00	1	4	4	15
4055-1090-9-1	4055-1090-9	447	2020-06-20	11:51:00	1	5	5	15
4055-1090-9-1	4055-1090-9	428	2020-06-21	16:52:00	1	6	6	15
4055-1090-9-1	4055-1090-9	442	2020-06-22	11:18:00	1	7	7	15
4055-1090-9-1	4055-1090-9	393	2020-06-24	14:35:00	1	8	9	15
4055-1090-9-1	4055-1090-9	404	2020-06-25	08:59:00	1	9	10	15
4055-1090-9-1	4055-1090-9	410	2020-06-26	11:45:00	1	10	11	15
4055-1090-9-1	4055-1090-9	397	2020-06-27	08:28:00	1	11	12	15
4055-1090-9-1	4055-1090-9	398	2020-06-28	10:00:00	1	12	13	15
4055-1090-9-1	4055-1090-9	429	2020-06-29	09:08:00	1	13	14	15
4055-1090-9-1	4055-1090-9	385	2020-07-06	07:00:00	1	14	21	15
4055-1090-9-1	4055-1090-9	425	2020-07-13	09:16:00	1	15	28	15
4055-1093-8-1	4055-1093-8	405	2020-06-17	17:47:00	2	1	1	15
4055-1093-8-1	4055-1093-8	371	2020-06-18	11:18:00	2	2	2	15
4055-1093-8-1	4055-1093-8	366	2020-06-19	11:52:00	2	3	3	15
4055-1093-8-1	4055-1093-8	366	2020-06-20	08:46:00	2	4	4	15
4055-1093-8-1	4055-1093-8	376	2020-06-21	10:42:00	2	5	5	15
4055-1093-8-1	4055-1093-8	408	2020-06-22	11:19:00	2	6	6	15
4055-1093-8-1	4055-1093-8	384	2020-06-23	09:35:00	2	7	7	15
4055-1093-8-1	4055-1093-8	365	2020-06-24	10:17:00	2	8	8	15
4055-1093-8-1	4055-1093-8	396	2020-06-25	12:36:00	2	9	9	15
4055-1093-8-1	4055-1093-8	420	2020-06-26	10:01:00	2	10	10	15
4055-1093-8-1	4055-1093-8	355	2020-06-27	10:02:00	2	11	11	15
4055-1093-8-1	4055-1093-8	374	2020-06-28	11:11:00	2	12	12	15
4055-1093-8-1	4055-1093-8	407	2020-06-30	11:27:00	2	13	14	15
4055-1093-8-1	4055-1093-8	422	2020-07-08	14:07:00	2	14	22	15
4055-1093-8-1	4055-1093-8	317	2020-07-14	19:46:00	2	15	28	15
4055-1094-6-1	4055-1094-6	374	2020-06-18	19:06:00	1	1	1	9
4055-1094-6-1	4055-1094-6	360	2020-06-19	09:28:00	1	2	2	9
4055-1094-6-1	4055-1094-6	374	2020-06-20	11:57:00	1	3	3	9
4055-1094-6-1	4055-1094-6	390	2020-06-21	13:31:00	1	4	4	9
4055-1094-6-1	4055-1094-6	406	2020-06-22	13:49:00	1	5	5	9
4055-1094-6-1	4055-1094-6	433	2020-06-23	11:25:00	1	6	6	9
4055-1094-6-1	4055-1094-6	382	2020-06-25	15:26:00	1	7	8	9
4055-1094-6-1	4055-1094-6	350	2020-06-26	19:02:00	1	8	9	9
4055-1094-6-1	4055-1094-6	409	2020-06-29	10:43:00	1	9	12	9
4055-1096-0-1	4055-1096-0	438	2020-06-20	16:59:00	2	1	1	16
4055-1096-0-1	4055-1096-0	410	2020-06-21	06:17:00	2	2	2	16
4055-1096-0-1	4055-1096-0	418	2020-06-22	12:02:00	2	3	3	16
4055-1096-0-1	4055-1096-0	415	2020-06-23	07:48:00	2	4	4	16
4055-1096-0-1	4055-1096-0	441	2020-06-24	07:25:00	2	5	5	16
4055-1096-0-1	4055-1096-0	438	2020-06-25	08:17:00	2	6	6	16
4055-1096-0-1	4055-1096-0	449	2020-06-26	07:44:00	2	7	7	16
4055-1096-0-1	4055-1096-0	418	2020-06-27	08:03:00	2	8	8	16
4055-1096-0-1	4055-1096-0	419	2020-06-28	09:29:00	2	9	9	16
4055-1096-0-1	4055-1096-0	468	2020-06-29	09:08:00	2	10	10	16
4055-1096-0-1	4055-1096-0	454	2020-06-30	07:45:00	2	11	11	16
4055-1096-0-1	4055-1096-0	438	2020-07-01	09:41:00	2	12	12	16
4055-1096-0-1	4055-1096-0	454	2020-07-02	07:51:00	2	13	13	16
4055-1096-0-1	4055-1096-0	438	2020-07-03	08:33:00	2	14	14	16
4055-1096-0-1	4055-1096-0	419	2020-07-10	09:49:00	2	15	21	16
4055-1096-0-1	4055-1096-0	442	2020-07-17	06:18:00	2	16	28	16
4055-1097-1-1	4055-1097-1	385	2020-06-20	14:12:00	1	1	1	11
4055-1097-1-1	4055-1097-1	377	2020-06-21	09:38:00	1	2	2	11
4055-1097-1-1	4055-1097-1	458	2020-06-22	10:04:00	1	3	3	11
4055-1097-1-1	4055-1097-1	385	2020-06-22	13:16:00	1	4	3	11
4055-1097-1-1	4055-1097-1	392	2020-06-23	10:27:00	1	5	4	11
4055-1097-1-1	4055-1097-1	390	2020-06-24	08:46:00	1	6	5	11
4055-1097-1-1	4055-1097-1	403	2020-06-25	11:38:00	1	7	6	11
4055-1097-1-1	4055-1097-1	386	2020-06-26	10:02:00	1	8	7	11
4055-1097-1-1	4055-1097-1	477	2020-06-29	09:35:00	1	9	10	11
4055-1097-1-1	4055-1097-1	400	2020-06-30	10:47:00	1	10	11	11
4055-1097-1-1	4055-1097-1	379	2020-07-21	07:51:00	1	11	32	11
4055-1099-5-1	4055-1099-5	391	2020-06-20	13:30:00	2	1	1	16
4055-1099-5-1	4055-1099-5	378	2020-06-21	11:13:00	2	2	2	16
4055-1099-5-1	4055-1099-5	422	2020-06-22	09:57:00	2	3	3	16
4055-1099-5-1	4055-1099-5	421	2020-06-23	11:52:00	2	4	4	16
4055-1099-5-1	4055-1099-5	429	2020-06-24	09:14:00	2	5	5	16
4055-1099-5-1	4055-1099-5	460	2020-06-25	11:08:00	2	6	6	16
4055-1099-5-1	4055-1099-5	402	2020-06-25	15:57:00	2	7	6	16
4055-1099-5-1	4055-1099-5	420	2020-06-26	07:00:00	2	8	7	16
4055-1099-5-1	4055-1099-5	368	2020-06-27	12:10:00	2	9	8	16
4055-1099-5-1	4055-1099-5	381	2020-06-28	10:47:00	2	10	9	16
4055-1099-5-1	4055-1099-5	458	2020-06-29	10:46:00	2	11	10	16
4055-1099-5-1	4055-1099-5	436	2020-06-30	11:14:00	2	12	11	16
4055-1099-5-1	4055-1099-5	409	2020-07-01	11:31:00	2	13	12	16
4055-1099-5-1	4055-1099-5	401	2020-07-02	11:01:00	2	14	13	16
4055-1099-5-1	4055-1099-5	385	2020-07-03	06:45:00	2	15	14	16
4055-1099-5-1	4055-1099-5	392	2020-07-10	06:13:00	2	16	21	16
4055-1100-0-1	4055-1100-0	396	2020-06-23	14:55:00	2	1	1	17
4055-1100-0-1	4055-1100-0	396	2020-06-24	07:29:00	2	2	2	17
4055-1100-0-1	4055-1100-0	374	2020-06-25	06:15:00	2	3	3	17
4055-1100-0-1	4055-1100-0	394	2020-06-26	11:53:00	2	4	4	17
4055-1100-0-1	4055-1100-0	369	2020-06-27	07:27:00	2	5	5	17
4055-1100-0-1	4055-1100-0	364	2020-06-28	07:44:00	2	6	6	17
4055-1100-0-1	4055-1100-0	411	2020-06-29	07:53:00	2	7	7	17
4055-1100-0-1	4055-1100-0	409	2020-06-30	08:07:00	2	8	8	17
4055-1100-0-1	4055-1100-0	385	2020-07-01	10:31:00	2	9	9	17
4055-1100-0-1	4055-1100-0	399	2020-07-02	08:04:00	2	10	10	17
4055-1100-0-1	4055-1100-0	415	2020-07-03	08:31:00	2	11	11	17
4055-1100-0-1	4055-1100-0	388	2020-07-04	06:55:00	2	12	12	17
4055-1100-0-1	4055-1100-0	366	2020-07-05	07:37:00	2	13	13	17
4055-1100-0-1	4055-1100-0	390	2020-07-06	08:20:00	2	14	14	17
4055-1100-0-1	4055-1100-0	444	2020-07-07	09:43:00	2	15	15	17
4055-1100-0-1	4055-1100-0	376	2020-07-13	07:26:00	2	16	21	17
4055-1100-0-1	4055-1100-0	377	2020-07-21	07:35:00	2	17	29	17
4055-1101-7-1	4055-1101-7	402	2020-06-23	10:47:00	1	1	1	16
4055-1101-7-1	4055-1101-7	411	2020-06-24	08:37:00	1	2	2	16
4055-1101-7-1	4055-1101-7	416	2020-06-25	08:29:00	1	3	3	16
4055-1101-7-1	4055-1101-7	395	2020-06-26	08:48:00	1	4	4	16
4055-1101-7-1	4055-1101-7	388	2020-06-27	09:37:00	1	5	5	16
4055-1101-7-1	4055-1101-7	395	2020-06-28	08:42:00	1	6	6	16
4055-1101-7-1	4055-1101-7	390	2020-06-29	09:06:00	1	7	7	16
4055-1101-7-1	4055-1101-7	424	2020-06-30	09:13:00	1	8	8	16
4055-1101-7-1	4055-1101-7	399	2020-07-01	08:31:00	1	9	9	16
4055-1101-7-1	4055-1101-7	423	2020-07-02	09:17:00	1	10	10	16
4055-1101-7-1	4055-1101-7	394	2020-07-03	08:06:00	1	11	11	16
4055-1101-7-1	4055-1101-7	372	2020-07-04	10:58:00	1	12	12	16
4055-1101-7-1	4055-1101-7	413	2020-07-05	06:10:00	1	13	13	16
4055-1101-7-1	4055-1101-7	416	2020-07-06	08:24:00	1	14	14	16
4055-1101-7-1	4055-1101-7	396	2020-07-13	07:36:00	1	15	21	16
4055-1101-7-1	4055-1101-7	431	2020-07-20	10:22:00	1	16	28	16
4055-1101-7-2	4055-1101-7	376	2020-06-23	10:42:00	1	1	1	14
4055-1101-7-2	4055-1101-7	366	2020-06-24	09:33:00	1	2	2	14
4055-1101-7-2	4055-1101-7	409	2020-06-25	08:39:00	1	3	3	14
4055-1101-7-2	4055-1101-7	409	2020-06-26	09:42:00	1	4	4	14
4055-1101-7-2	4055-1101-7	376	2020-06-27	09:34:00	1	5	5	14
4055-1101-7-2	4055-1101-7	390	2020-06-28	09:11:00	1	6	6	14
4055-1101-7-2	4055-1101-7	410	2020-06-29	22:16:00	1	7	7	14
4055-1101-7-2	4055-1101-7	422	2020-06-30	08:35:00	1	8	8	14
4055-1101-7-2	4055-1101-7	405	2020-07-01	10:33:00	1	9	9	14
4055-1101-7-2	4055-1101-7	419	2020-07-02	08:55:00	1	10	10	14
4055-1101-7-2	4055-1101-7	431	2020-07-03	18:39:00	1	11	11	14
4055-1101-7-2	4055-1101-7	405	2020-07-05	06:14:00	1	12	13	14
4055-1101-7-2	4055-1101-7	384	2020-07-06	08:36:00	1	13	14	14
4055-1101-7-2	4055-1101-7	407	2020-07-13	07:59:00	1	14	21	14
4055-1102-8-1	4055-1102-8	390	2020-06-25	15:21:00	1	1	1	17
4055-1102-8-1	4055-1102-8	412	2020-06-26	08:52:00	1	2	2	17
4055-1102-8-1	4055-1102-8	398	2020-06-27	08:42:00	1	3	3	17
4055-1102-8-1	4055-1102-8	388	2020-06-28	09:30:00	1	4	4	17
4055-1102-8-1	4055-1102-8	437	2020-06-29	09:36:00	1	5	5	17
4055-1102-8-1	4055-1102-8	429	2020-06-30	10:23:00	1	6	6	17
4055-1102-8-1	4055-1102-8	409	2020-07-01	09:02:00	1	7	7	17
4055-1102-8-1	4055-1102-8	458	2020-07-02	09:17:00	1	8	8	17
4055-1102-8-1	4055-1102-8	393	2020-07-02	17:16:00	1	9	8	17
4055-1102-8-1	4055-1102-8	459	2020-07-03	10:55:00	1	10	9	17
4055-1102-8-1	4055-1102-8	413	2020-07-04	08:38:00	1	11	10	17
4055-1102-8-1	4055-1102-8	403	2020-07-05	09:31:00	1	12	11	17
4055-1102-8-1	4055-1102-8	439	2020-07-06	08:53:00	1	13	12	17
4055-1102-8-1	4055-1102-8	448	2020-07-07	09:41:00	1	14	13	17
4055-1102-8-1	4055-1102-8	423	2020-07-08	06:04:00	1	15	14	17
4055-1102-8-1	4055-1102-8	422	2020-07-15	08:21:00	1	16	21	17
4055-1102-8-1	4055-1102-8	402	2020-07-22	07:07:00	1	17	28	17
4055-1103-4-1	4055-1103-4	385	2020-06-24	18:24:00	1	1	1	16
4055-1103-4-1	4055-1103-4	376	2020-06-25	05:12:00	1	2	2	16
4055-1103-4-1	4055-1103-4	361	2020-06-26	09:09:00	1	3	3	16
4055-1103-4-1	4055-1103-4	365	2020-06-27	07:35:00	1	4	4	16
4055-1103-4-1	4055-1103-4	381	2020-06-28	08:34:00	1	5	5	16
4055-1103-4-1	4055-1103-4	391	2020-06-29	08:53:00	1	6	6	16
4055-1103-4-1	4055-1103-4	360	2020-06-30	09:33:00	1	7	7	16
4055-1103-4-1	4055-1103-4	360	2020-07-01	09:33:00	1	8	8	16
4055-1103-4-1	4055-1103-4	345	2020-07-02	10:23:00	1	9	9	16
4055-1103-4-1	4055-1103-4	387	2020-07-03	08:37:00	1	10	10	16
4055-1103-4-1	4055-1103-4	374	2020-07-04	09:09:00	1	11	11	16
4055-1103-4-1	4055-1103-4	372	2020-07-05	08:29:00	1	12	12	16
4055-1103-4-1	4055-1103-4	391	2020-07-06	06:54:00	1	13	13	16
4055-1103-4-1	4055-1103-4	352	2020-07-07	06:47:00	1	14	14	16
4055-1103-4-1	4055-1103-4	362	2020-07-14	06:49:00	1	15	21	16
4055-1103-4-1	4055-1103-4	368	2020-07-21	06:22:00	1	16	28	16
4055-1103-4-2	4055-1103-4	421	2020-06-24	18:50:00	2	1	1	16
4055-1103-4-2	4055-1103-4	423	2020-06-25	05:15:00	2	2	2	16
4055-1103-4-2	4055-1103-4	403	2020-06-26	05:24:00	2	3	3	16
4055-1103-4-2	4055-1103-4	370	2020-06-27	07:55:00	2	4	4	16
4055-1103-4-2	4055-1103-4	405	2020-06-28	08:28:00	2	5	5	16
4055-1103-4-2	4055-1103-4	387	2020-06-29	05:23:00	2	6	6	16
4055-1103-4-2	4055-1103-4	408	2020-06-30	05:27:00	2	7	7	16
4055-1103-4-2	4055-1103-4	388	2020-07-01	05:11:00	2	8	8	16
4055-1103-4-2	4055-1103-4	404	2020-07-02	05:11:00	2	9	9	16
4055-1103-4-2	4055-1103-4	379	2020-07-03	08:46:00	2	10	10	16
4055-1103-4-2	4055-1103-4	403	2020-07-04	09:16:00	2	11	11	16
4055-1103-4-2	4055-1103-4	401	2020-07-05	08:39:00	2	12	12	16
4055-1103-4-2	4055-1103-4	395	2020-07-06	05:22:00	2	13	13	16
4055-1103-4-2	4055-1103-4	360	2020-07-07	05:17:00	2	14	14	16
4055-1103-4-2	4055-1103-4	386	2020-07-14	05:11:00	2	15	21	16
4055-1103-4-2	4055-1103-4	413	2020-07-21	05:08:00	2	16	28	16
4055-1104-2-1	4055-1104-2	391	2020-06-26	12:42:00	1	1	1	17
4055-1104-2-1	4055-1104-2	375	2020-06-27	06:52:00	1	2	2	17
4055-1104-2-1	4055-1104-2	374	2020-06-28	07:34:00	1	3	3	17
4055-1104-2-1	4055-1104-2	438	2020-06-29	08:18:00	1	4	4	17
4055-1104-2-1	4055-1104-2	400	2020-06-30	08:39:00	1	5	5	17
4055-1104-2-1	4055-1104-2	375	2020-07-01	04:54:00	1	6	6	17
4055-1104-2-1	4055-1104-2	400	2020-07-02	11:04:00	1	7	7	17
4055-1104-2-1	4055-1104-2	459	2020-07-03	12:21:00	1	8	8	17
4055-1104-2-1	4055-1104-2	425	2020-07-03	16:43:00	1	9	8	17
4055-1104-2-1	4055-1104-2	396	2020-07-04	05:09:00	1	10	9	17
4055-1104-2-1	4055-1104-2	383	2020-07-05	08:10:00	1	11	10	17
4055-1104-2-1	4055-1104-2	372	2020-07-06	08:08:00	1	12	11	17
4055-1104-2-1	4055-1104-2	373	2020-07-07	05:25:00	1	13	12	17
4055-1104-2-1	4055-1104-2	398	2020-07-08	09:39:00	1	14	13	17
4055-1104-2-1	4055-1104-2	372	2020-07-09	06:27:00	1	15	14	17
4055-1104-2-1	4055-1104-2	403	2020-07-16	07:04:00	1	16	21	17
4055-1104-2-1	4055-1104-2	369	2020-07-23	07:37:00	1	17	28	17
4055-1105-6-1	4055-1105-6	409	2020-06-26	13:42:00	1	1	1	16
4055-1105-6-1	4055-1105-6	389	2020-06-27	10:12:00	1	2	2	16
4055-1105-6-1	4055-1105-6	402	2020-06-28	10:45:00	1	3	3	16
4055-1105-6-1	4055-1105-6	441	2020-06-29	09:28:00	1	4	4	16
4055-1105-6-1	4055-1105-6	428	2020-06-30	09:13:00	1	5	5	16
4055-1105-6-1	4055-1105-6	417	2020-07-01	09:36:00	1	6	6	16
4055-1105-6-1	4055-1105-6	422	2020-07-02	10:04:00	1	7	7	16
4055-1105-6-1	4055-1105-6	458	2020-07-03	06:49:00	1	8	8	16
4055-1105-6-1	4055-1105-6	428	2020-07-04	10:39:00	1	9	9	16
4055-1105-6-1	4055-1105-6	410	2020-07-05	12:11:00	1	10	10	16
4055-1105-6-1	4055-1105-6	445	2020-07-06	06:20:00	1	11	11	16
4055-1105-6-1	4055-1105-6	385	2020-07-07	06:20:00	1	12	12	16
4055-1105-6-1	4055-1105-6	408	2020-07-08	06:19:00	1	13	13	16
4055-1105-6-1	4055-1105-6	398	2020-07-09	06:17:00	1	14	14	16
4055-1105-6-1	4055-1105-6	429	2020-07-16	06:21:00	1	15	21	16
4055-1105-6-1	4055-1105-6	408	2020-07-23	06:16:00	1	16	28	16
4055-1106-9-1	4055-1106-9	360	2020-06-26	15:30:00	2	1	1	15
4055-1106-9-1	4055-1106-9	324	2020-06-27	11:17:00	2	2	2	15
4055-1106-9-1	4055-1106-9	384	2020-06-28	11:58:00	2	3	3	15
4055-1106-9-1	4055-1106-9	408	2020-06-29	07:02:00	2	4	4	15
4055-1106-9-1	4055-1106-9	386	2020-06-30	09:24:00	2	5	5	15
4055-1106-9-1	4055-1106-9	353	2020-07-01	10:05:00	2	6	6	15
4055-1106-9-1	4055-1106-9	369	2020-07-02	10:37:00	2	7	7	15
4055-1106-9-1	4055-1106-9	378	2020-07-03	11:39:00	2	8	8	15
4055-1106-9-1	4055-1106-9	363	2020-07-05	13:38:00	2	9	10	15
4055-1106-9-1	4055-1106-9	362	2020-07-06	09:42:00	2	10	11	15
4055-1106-9-1	4055-1106-9	358	2020-07-07	09:30:00	2	11	12	15
4055-1106-9-1	4055-1106-9	360	2020-07-08	10:46:00	2	12	13	15
4055-1106-9-1	4055-1106-9	360	2020-07-09	09:35:00	2	13	14	15
4055-1106-9-1	4055-1106-9	371	2020-07-16	09:30:00	2	14	21	15
4055-1106-9-1	4055-1106-9	364	2020-07-23	10:56:00	2	15	28	15
4055-1107-5-1	4055-1107-5	438	2020-06-27	14:31:00	1	1	1	15
4055-1107-5-1	4055-1107-5	381	2020-06-28	10:06:00	1	2	2	15
4055-1107-5-1	4055-1107-5	437	2020-06-29	10:04:00	1	3	3	15
4055-1107-5-1	4055-1107-5	406	2020-06-30	11:08:00	1	4	4	15
4055-1107-5-1	4055-1107-5	459	2020-07-01	11:16:00	1	5	5	15
4055-1107-5-1	4055-1107-5	439	2020-07-02	12:08:00	1	6	6	15
4055-1107-5-1	4055-1107-5	419	2020-07-03	11:28:00	1	7	7	15
4055-1107-5-1	4055-1107-5	429	2020-07-04	11:15:00	1	8	8	15
4055-1107-5-1	4055-1107-5	434	2020-07-05	11:52:00	1	9	9	15
4055-1107-5-1	4055-1107-5	350	2020-07-06	17:49:00	1	10	10	15
4055-1107-5-1	4055-1107-5	409	2020-07-07	11:18:00	1	11	11	15
4055-1107-5-1	4055-1107-5	444	2020-07-08	12:00:00	1	12	12	15
4055-1107-5-1	4055-1107-5	421	2020-07-09	12:25:00	1	13	13	15
4055-1107-5-1	4055-1107-5	411	2020-07-10	11:35:00	1	14	14	15
4055-1107-5-1	4055-1107-5	407	2020-07-17	09:14:00	1	15	21	15
4055-1107-5-2	4055-1107-5	371	2020-06-27	14:25:00	1	1	1	18
4055-1107-5-2	4055-1107-5	459	2020-06-28	10:25:00	1	2	2	18
4055-1107-5-2	4055-1107-5	367	2020-06-28	12:59:00	1	3	2	18
4055-1107-5-2	4055-1107-5	408	2020-06-29	10:57:00	1	4	3	18
4055-1107-5-2	4055-1107-5	439	2020-06-30	10:29:00	1	5	4	18
4055-1107-5-2	4055-1107-5	393	2020-07-01	10:21:00	1	6	5	18
4055-1107-5-2	4055-1107-5	458	2020-07-02	09:36:00	1	7	6	18
4055-1107-5-2	4055-1107-5	380	2020-07-02	19:42:00	1	8	6	18
4055-1107-5-2	4055-1107-5	383	2020-07-03	10:54:00	1	9	7	18
4055-1107-5-2	4055-1107-5	384	2020-07-04	09:47:00	1	10	8	18
4055-1107-5-2	4055-1107-5	378	2020-07-05	10:55:00	1	11	9	18
4055-1107-5-2	4055-1107-5	426	2020-07-06	11:11:00	1	12	10	18
4055-1107-5-2	4055-1107-5	396	2020-07-07	11:20:00	1	13	11	18
4055-1107-5-2	4055-1107-5	400	2020-07-08	11:56:00	1	14	12	18
4055-1107-5-2	4055-1107-5	394	2020-07-09	12:08:00	1	15	13	18
4055-1107-5-2	4055-1107-5	376	2020-07-10	11:13:00	1	16	14	18
4055-1107-5-2	4055-1107-5	367	2020-07-17	09:42:00	1	17	21	18
4055-1107-5-2	4055-1107-5	390	2020-07-24	09:28:00	1	18	28	18
4055-1108-3-1	4055-1108-3	412	2020-06-27	13:13:00	1	1	1	16
4055-1108-3-1	4055-1108-3	424	2020-06-28	10:38:00	1	2	2	16
4055-1108-3-1	4055-1108-3	396	2020-06-29	09:35:00	1	3	3	16
4055-1108-3-1	4055-1108-3	458	2020-06-30	09:30:00	1	4	4	16
4055-1108-3-1	4055-1108-3	452	2020-07-01	07:33:00	1	5	5	16
4055-1108-3-1	4055-1108-3	443	2020-07-02	09:26:00	1	6	6	16
4055-1108-3-1	4055-1108-3	414	2020-07-03	11:00:00	1	7	7	16
4055-1108-3-1	4055-1108-3	411	2020-07-04	10:36:00	1	8	8	16
4055-1108-3-1	4055-1108-3	430	2020-07-05	09:44:00	1	9	9	16
4055-1108-3-1	4055-1108-3	430	2020-07-06	10:48:00	1	10	10	16
4055-1108-3-1	4055-1108-3	444	2020-07-07	09:14:00	1	11	11	16
4055-1108-3-1	4055-1108-3	416	2020-07-08	09:44:00	1	12	12	16
4055-1108-3-1	4055-1108-3	422	2020-07-09	09:06:00	1	13	13	16
4055-1108-3-1	4055-1108-3	434	2020-07-10	10:10:00	1	14	14	16
4055-1108-3-1	4055-1108-3	418	2020-07-17	08:33:00	1	15	21	16
4055-1108-3-1	4055-1108-3	417	2020-07-24	09:13:00	1	16	28	16
4055-1109-1-1	4055-1109-1	413	2020-06-27	20:49:00	2	1	1	17
4055-1109-1-1	4055-1109-1	421	2020-06-28	12:32:00	2	2	2	17
4055-1109-1-1	4055-1109-1	446	2020-06-29	11:39:00	2	3	3	17
4055-1109-1-1	4055-1109-1	431	2020-06-30	11:38:00	2	4	4	17
4055-1109-1-1	4055-1109-1	428	2020-07-01	10:37:00	2	5	5	17
4055-1109-1-1	4055-1109-1	406	2020-07-02	18:09:00	2	6	6	17
4055-1109-1-1	4055-1109-1	424	2020-07-03	17:30:00	2	7	7	17
4055-1109-1-1	4055-1109-1	432	2020-07-05	13:14:00	2	8	9	17
4055-1109-1-1	4055-1109-1	460	2020-07-06	12:57:00	2	9	10	17
4055-1109-1-1	4055-1109-1	432	2020-07-07	05:40:00	2	10	11	17
4055-1109-1-1	4055-1109-1	429	2020-07-08	05:16:00	2	11	12	17
4055-1109-1-1	4055-1109-1	434	2020-07-09	08:13:00	2	12	13	17
4055-1109-1-1	4055-1109-1	439	2020-07-10	10:00:00	2	13	14	17
4055-1109-1-1	4055-1109-1	453	2020-07-11	15:16:00	2	14	15	17
4055-1109-1-1	4055-1109-1	411	2020-07-12	09:09:00	2	15	16	17
4055-1109-1-1	4055-1109-1	434	2020-07-17	15:37:00	2	16	21	17
4055-1109-1-1	4055-1109-1	419	2020-07-24	12:49:00	2	17	28	17
4055-1110-9-1	4055-1110-9	407	2020-06-30	12:31:00	1	1	1	16
4055-1110-9-1	4055-1110-9	411	2020-07-01	10:05:00	1	2	2	16
4055-1110-9-1	4055-1110-9	458	2020-07-02	08:12:00	1	3	3	16
4055-1110-9-1	4055-1110-9	450	2020-07-03	09:14:00	1	4	4	16
4055-1110-9-1	4055-1110-9	414	2020-07-04	07:02:00	1	5	5	16
4055-1110-9-1	4055-1110-9	426	2020-07-05	10:44:00	1	6	6	16
4055-1110-9-1	4055-1110-9	404	2020-07-06	06:41:00	1	7	7	16
4055-1110-9-1	4055-1110-9	412	2020-07-07	08:56:00	1	8	8	16
4055-1110-9-1	4055-1110-9	438	2020-07-08	08:35:00	1	9	9	16
4055-1110-9-1	4055-1110-9	426	2020-07-09	10:06:00	1	10	10	16
4055-1110-9-1	4055-1110-9	448	2020-07-10	09:43:00	1	11	11	16
4055-1110-9-1	4055-1110-9	419	2020-07-11	09:38:00	1	12	12	16
4055-1110-9-1	4055-1110-9	423	2020-07-12	09:38:00	1	13	13	16
4055-1110-9-1	4055-1110-9	389	2020-07-13	10:03:00	1	14	14	16
4055-1110-9-1	4055-1110-9	406	2020-07-21	09:56:00	1	15	22	16
4055-1110-9-1	4055-1110-9	421	2020-07-27	07:20:00	1	16	28	16
4055-1113-8-1	4055-1113-8	412	2020-07-01	15:19:00	2	1	1	15
4055-1113-8-1	4055-1113-8	441	2020-07-02	11:46:00	2	2	2	15
4055-1113-8-1	4055-1113-8	403	2020-07-03	10:52:00	2	3	3	15
4055-1113-8-1	4055-1113-8	402	2020-07-04	10:40:00	2	4	4	15
4055-1113-8-1	4055-1113-8	426	2020-07-05	13:23:00	2	5	5	15
4055-1113-8-1	4055-1113-8	409	2020-07-06	11:20:00	2	6	6	15
4055-1113-8-1	4055-1113-8	419	2020-07-07	10:51:00	2	7	7	15
4055-1113-8-1	4055-1113-8	428	2020-07-08	14:04:00	2	8	8	15
4055-1113-8-1	4055-1113-8	413	2020-07-09	10:29:00	2	9	9	15
4055-1113-8-1	4055-1113-8	462	2020-07-10	10:29:00	2	10	10	15
4055-1113-8-1	4055-1113-8	426	2020-07-11	08:20:00	2	11	11	15
4055-1113-8-1	4055-1113-8	440	2020-07-12	08:04:00	2	12	12	15
4055-1113-8-1	4055-1113-8	394	2020-07-13	13:33:00	2	13	13	15
4055-1113-8-1	4055-1113-8	424	2020-07-14	11:34:00	2	14	14	15
4055-1113-8-1	4055-1113-8	434	2020-07-21	11:02:00	2	15	21	15
4055-1114-6-1	4055-1114-6	424	2020-07-02	15:00:00	2	1	1	16
4055-1114-6-1	4055-1114-6	437	2020-07-03	12:26:00	2	2	2	16
4055-1114-6-1	4055-1114-6	409	2020-07-04	12:52:00	2	3	3	16
4055-1114-6-1	4055-1114-6	403	2020-07-05	11:43:00	2	4	4	16
4055-1114-6-1	4055-1114-6	405	2020-07-06	12:14:00	2	5	5	16
4055-1114-6-1	4055-1114-6	388	2020-07-07	12:07:00	2	6	6	16
4055-1114-6-1	4055-1114-6	425	2020-07-08	12:17:00	2	7	7	16
4055-1114-6-1	4055-1114-6	435	2020-07-09	11:39:00	2	8	8	16
4055-1114-6-1	4055-1114-6	432	2020-07-10	10:34:00	2	9	9	16
4055-1114-6-1	4055-1114-6	399	2020-07-11	11:14:00	2	10	10	16
4055-1114-6-1	4055-1114-6	398	2020-07-12	11:25:00	2	11	11	16
4055-1114-6-1	4055-1114-6	388	2020-07-13	11:37:00	2	12	12	16
4055-1114-6-1	4055-1114-6	443	2020-07-14	12:19:00	2	13	13	16
4055-1114-6-1	4055-1114-6	404	2020-07-15	12:17:00	2	14	14	16
4055-1114-6-1	4055-1114-6	406	2020-07-22	09:44:00	2	15	21	16
4055-1114-6-1	4055-1114-6	391	2020-07-29	10:28:00	2	16	28	16
4055-1114-6-2	4055-1114-6	402	2020-07-02	14:52:00	2	1	1	16
4055-1114-6-2	4055-1114-6	426	2020-07-03	12:17:00	2	2	2	16
4055-1114-6-2	4055-1114-6	414	2020-07-04	12:54:00	2	3	3	16
4055-1114-6-2	4055-1114-6	409	2020-07-05	11:45:00	2	4	4	16
4055-1114-6-2	4055-1114-6	444	2020-07-06	12:15:00	2	5	5	16
4055-1114-6-2	4055-1114-6	419	2020-07-07	12:07:00	2	6	6	16
4055-1114-6-2	4055-1114-6	438	2020-07-08	12:19:00	2	7	7	16
4055-1114-6-2	4055-1114-6	402	2020-07-09	11:39:00	2	8	8	16
4055-1114-6-2	4055-1114-6	420	2020-07-10	10:37:00	2	9	9	16
4055-1114-6-2	4055-1114-6	389	2020-07-11	11:17:00	2	10	10	16
4055-1114-6-2	4055-1114-6	414	2020-07-12	11:58:00	2	11	11	16
4055-1114-6-2	4055-1114-6	446	2020-07-13	12:25:00	2	12	12	16
4055-1114-6-2	4055-1114-6	430	2020-07-14	12:29:00	2	13	13	16
4055-1114-6-2	4055-1114-6	450	2020-07-15	12:29:00	2	14	14	16
4055-1114-6-2	4055-1114-6	417	2020-07-22	15:25:00	2	15	21	16
4055-1114-6-2	4055-1114-6	425	2020-07-29	11:23:00	2	16	28	16
4055-1115-2-1	4055-1115-2	397	2020-07-01	16:41:00	2	1	1	15
4055-1115-2-1	4055-1115-2	432	2020-07-02	13:04:00	2	2	2	15
4055-1115-2-1	4055-1115-2	436	2020-07-03	12:04:00	2	3	3	15
4055-1115-2-1	4055-1115-2	420	2020-07-04	12:09:00	2	4	4	15
4055-1115-2-1	4055-1115-2	407	2020-07-05	11:59:00	2	5	5	15
4055-1115-2-1	4055-1115-2	403	2020-07-06	12:18:00	2	6	6	15
4055-1115-2-1	4055-1115-2	419	2020-07-07	11:00:00	2	7	7	15
4055-1115-2-1	4055-1115-2	427	2020-07-08	12:57:00	2	8	8	15
4055-1115-2-1	4055-1115-2	414	2020-07-09	12:26:00	2	9	9	15
4055-1115-2-1	4055-1115-2	441	2020-07-10	12:09:00	2	10	10	15
4055-1115-2-1	4055-1115-2	449	2020-07-11	11:26:00	2	11	11	15
4055-1115-2-1	4055-1115-2	444	2020-07-12	05:57:00	2	12	12	15
4055-1115-2-1	4055-1115-2	431	2020-07-13	10:29:00	2	13	13	15
4055-1115-2-1	4055-1115-2	437	2020-07-14	05:54:00	2	14	14	15
4055-1115-2-1	4055-1115-2	411	2020-07-21	21:58:00	2	15	21	15
4055-1115-2-2	4055-1115-2	398	2020-07-01	16:42:00	2	1	1	15
4055-1115-2-2	4055-1115-2	432	2020-07-02	13:08:00	2	2	2	15
4055-1115-2-2	4055-1115-2	416	2020-07-03	12:48:00	2	3	3	15
4055-1115-2-2	4055-1115-2	384	2020-07-04	11:02:00	2	4	4	15
4055-1115-2-2	4055-1115-2	406	2020-07-05	13:07:00	2	5	5	15
4055-1115-2-2	4055-1115-2	390	2020-07-06	14:35:00	2	6	6	15
4055-1115-2-2	4055-1115-2	403	2020-07-07	13:13:00	2	7	7	15
4055-1115-2-2	4055-1115-2	450	2020-07-08	13:56:00	2	8	8	15
4055-1115-2-2	4055-1115-2	389	2020-07-09	02:28:00	2	9	9	15
4055-1115-2-2	4055-1115-2	410	2020-07-10	14:51:00	2	10	10	15
4055-1115-2-2	4055-1115-2	443	2020-07-11	15:43:00	2	11	11	15
4055-1115-2-2	4055-1115-2	431	2020-07-12	05:53:00	2	12	12	15
4055-1115-2-2	4055-1115-2	440	2020-07-13	10:07:00	2	13	13	15
4055-1115-2-2	4055-1115-2	423	2020-07-21	14:16:00	2	14	21	15
4055-1115-2-2	4055-1115-2	427	2020-07-28	10:36:00	2	15	28	15
4055-1117-1-1	4055-1117-1	374	2020-07-02	17:40:00	2	1	1	16
4055-1117-1-1	4055-1117-1	396	2020-07-03	11:39:00	2	2	2	16
4055-1117-1-1	4055-1117-1	361	2020-07-04	11:23:00	2	3	3	16
4055-1117-1-1	4055-1117-1	378	2020-07-05	11:44:00	2	4	4	16
4055-1117-1-1	4055-1117-1	373	2020-07-06	09:42:00	2	5	5	16
4055-1117-1-1	4055-1117-1	360	2020-07-07	11:28:00	2	6	6	16
4055-1117-1-1	4055-1117-1	383	2020-07-08	12:03:00	2	7	7	16
4055-1117-1-1	4055-1117-1	376	2020-07-09	13:08:00	2	8	8	16
4055-1117-1-1	4055-1117-1	375	2020-07-10	09:26:00	2	9	9	16
4055-1117-1-1	4055-1117-1	368	2020-07-11	11:03:00	2	10	10	16
4055-1117-1-1	4055-1117-1	372	2020-07-12	11:43:00	2	11	11	16
4055-1117-1-1	4055-1117-1	387	2020-07-13	07:59:00	2	12	12	16
4055-1117-1-1	4055-1117-1	386	2020-07-14	16:19:00	2	13	13	16
4055-1117-1-1	4055-1117-1	392	2020-07-15	09:24:00	2	14	14	16
4055-1117-1-1	4055-1117-1	372	2020-07-22	09:46:00	2	15	21	16
4055-1117-1-1	4055-1117-1	396	2020-07-29	08:38:00	2	16	28	16
4055-1117-1-2	4055-1117-1	381	2020-07-02	20:40:00	1	1	1	16
4055-1117-1-2	4055-1117-1	412	2020-07-03	08:06:00	1	2	2	16
4055-1117-1-2	4055-1117-1	364	2020-07-04	10:12:00	1	3	3	16
4055-1117-1-2	4055-1117-1	381	2020-07-05	09:30:00	1	4	4	16
4055-1117-1-2	4055-1117-1	413	2020-07-06	09:15:00	1	5	5	16
4055-1117-1-2	4055-1117-1	392	2020-07-07	10:41:00	1	6	6	16
4055-1117-1-2	4055-1117-1	414	2020-07-08	08:02:00	1	7	7	16
4055-1117-1-2	4055-1117-1	387	2020-07-09	11:35:00	1	8	8	16
4055-1117-1-2	4055-1117-1	391	2020-07-10	09:09:00	1	9	9	16
4055-1117-1-2	4055-1117-1	393	2020-07-11	10:29:00	1	10	10	16
4055-1117-1-2	4055-1117-1	400	2020-07-12	09:41:00	1	11	11	16
4055-1117-1-2	4055-1117-1	398	2020-07-13	07:53:00	1	12	12	16
4055-1117-1-2	4055-1117-1	391	2020-07-14	07:05:00	1	13	13	16
4055-1117-1-2	4055-1117-1	383	2020-07-15	08:52:00	1	14	14	16
4055-1117-1-2	4055-1117-1	361	2020-07-22	08:39:00	1	15	21	16
4055-1117-1-2	4055-1117-1	395	2020-07-29	08:39:00	1	16	28	16
4055-1118-7-1	4055-1118-7	430	2020-07-02	18:49:00	1	1	1	16
4055-1118-7-1	4055-1118-7	395	2020-07-03	10:03:00	1	2	2	16
4055-1118-7-1	4055-1118-7	374	2020-07-04	10:37:00	1	3	3	16
4055-1118-7-1	4055-1118-7	395	2020-07-05	10:03:00	1	4	4	16
4055-1118-7-1	4055-1118-7	385	2020-07-06	10:09:00	1	5	5	16
4055-1118-7-1	4055-1118-7	369	2020-07-07	13:34:00	1	6	6	16
4055-1118-7-1	4055-1118-7	362	2020-07-08	10:33:00	1	7	7	16
4055-1118-7-1	4055-1118-7	375	2020-07-09	10:03:00	1	8	8	16
4055-1118-7-1	4055-1118-7	372	2020-07-10	07:20:00	1	9	9	16
4055-1118-7-1	4055-1118-7	364	2020-07-11	11:15:00	1	10	10	16
4055-1118-7-1	4055-1118-7	368	2020-07-12	10:47:00	1	11	11	16
4055-1118-7-1	4055-1118-7	317	2020-07-13	07:24:00	1	12	12	16
4055-1118-7-1	4055-1118-7	424	2020-07-14	11:18:00	1	13	13	16
4055-1118-7-1	4055-1118-7	380	2020-07-15	09:01:00	1	14	14	16
4055-1118-7-1	4055-1118-7	363	2020-07-22	09:19:00	1	15	21	16
4055-1118-7-1	4055-1118-7	393	2020-07-29	09:40:00	1	16	28	16
4055-1119-5-1	4055-1119-5	417	2020-07-06	18:03:00	2	1	1	16
4055-1119-5-1	4055-1119-5	409	2020-07-07	12:08:00	2	2	2	16
4055-1119-5-1	4055-1119-5	429	2020-07-08	12:22:00	2	3	3	16
4055-1119-5-1	4055-1119-5	432	2020-07-09	12:30:00	2	4	4	16
4055-1119-5-1	4055-1119-5	436	2020-07-10	10:43:00	2	5	5	16
4055-1119-5-1	4055-1119-5	440	2020-07-11	11:59:00	2	6	6	16
4055-1119-5-1	4055-1119-5	441	2020-07-12	13:07:00	2	7	7	16
4055-1119-5-1	4055-1119-5	416	2020-07-13	13:52:00	2	8	8	16
4055-1119-5-1	4055-1119-5	433	2020-07-14	12:23:00	2	9	9	16
4055-1119-5-1	4055-1119-5	451	2020-07-15	11:47:00	2	10	10	16
4055-1119-5-1	4055-1119-5	433	2020-07-16	11:35:00	2	11	11	16
4055-1119-5-1	4055-1119-5	412	2020-07-17	12:36:00	2	12	12	16
4055-1119-5-1	4055-1119-5	420	2020-07-18	18:57:00	2	13	13	16
4055-1119-5-1	4055-1119-5	410	2020-07-19	13:04:00	2	14	14	16
4055-1119-5-1	4055-1119-5	426	2020-07-26	10:09:00	2	15	21	16
4055-1119-5-1	4055-1119-5	429	2020-08-02	14:25:00	2	16	28	16
4055-1120-7-1	4055-1120-7	369	2020-07-06	18:11:00	2	1	1	14
4055-1120-7-1	4055-1120-7	371	2020-07-07	10:29:00	2	2	2	14
4055-1120-7-1	4055-1120-7	392	2020-07-08	10:24:00	2	3	3	14
4055-1120-7-1	4055-1120-7	374	2020-07-09	09:15:00	2	4	4	14
4055-1120-7-1	4055-1120-7	384	2020-07-10	12:16:00	2	5	5	14
4055-1120-7-1	4055-1120-7	369	2020-07-11	12:37:00	2	6	6	14
4055-1120-7-1	4055-1120-7	379	2020-07-12	11:54:00	2	7	7	14
4055-1120-7-1	4055-1120-7	398	2020-07-13	12:00:00	2	8	8	14
4055-1120-7-1	4055-1120-7	377	2020-07-14	12:31:00	2	9	9	14
4055-1120-7-1	4055-1120-7	396	2020-07-15	12:34:00	2	10	10	14
4055-1120-7-1	4055-1120-7	402	2020-07-16	09:06:00	2	11	11	14
4055-1120-7-1	4055-1120-7	381	2020-07-17	13:44:00	2	12	12	14
4055-1120-7-1	4055-1120-7	430	2020-07-18	06:25:00	2	13	13	14
4055-1120-7-1	4055-1120-7	375	2020-07-19	12:12:00	2	14	14	14
4055-1120-7-2	4055-1120-7	370	2020-07-07	16:39:00	2	1	1	12
4055-1120-7-2	4055-1120-7	373	2020-07-08	11:16:00	2	2	2	12
4055-1120-7-2	4055-1120-7	400	2020-07-09	13:13:00	2	3	3	12
4055-1120-7-2	4055-1120-7	380	2020-07-10	12:53:00	2	4	4	12
4055-1120-7-2	4055-1120-7	379	2020-07-11	12:34:00	2	5	5	12
4055-1120-7-2	4055-1120-7	387	2020-07-12	12:06:00	2	6	6	12
4055-1120-7-2	4055-1120-7	401	2020-07-13	19:36:00	2	7	7	12
4055-1120-7-2	4055-1120-7	366	2020-07-14	11:24:00	2	8	8	12
4055-1120-7-2	4055-1120-7	396	2020-07-15	12:42:00	2	9	9	12
4055-1120-7-2	4055-1120-7	402	2020-07-16	11:35:00	2	10	10	12
4055-1120-7-2	4055-1120-7	399	2020-07-17	13:42:00	2	11	11	12
4055-1120-7-2	4055-1120-7	384	2020-07-19	12:04:00	2	12	13	12
4055-1122-1-1	4055-1122-1	435	2020-07-07	18:31:00	1	1	1	15
4055-1122-1-1	4055-1122-1	448	2020-07-08	12:09:00	1	2	2	15
4055-1122-1-1	4055-1122-1	414	2020-07-09	11:01:00	1	3	3	15
4055-1122-1-1	4055-1122-1	447	2020-07-10	09:43:00	1	4	4	15
4055-1122-1-1	4055-1122-1	420	2020-07-11	09:26:00	1	5	5	15
4055-1122-1-1	4055-1122-1	428	2020-07-12	15:13:00	1	6	6	15
4055-1122-1-1	4055-1122-1	408	2020-07-13	09:34:00	1	7	7	15
4055-1122-1-1	4055-1122-1	436	2020-07-14	13:51:00	1	8	8	15
4055-1122-1-1	4055-1122-1	413	2020-07-15	12:04:00	1	9	9	15
4055-1122-1-1	4055-1122-1	440	2020-07-16	10:00:00	1	10	10	15
4055-1122-1-1	4055-1122-1	430	2020-07-17	10:06:00	1	11	11	15
4055-1122-1-1	4055-1122-1	416	2020-07-19	11:08:00	1	12	13	15
4055-1122-1-1	4055-1122-1	367	2020-07-20	13:58:00	1	13	14	15
4055-1122-1-1	4055-1122-1	425	2020-07-27	10:57:00	1	14	21	15
4055-1122-1-1	4055-1122-1	400	2020-08-03	10:30:00	1	15	28	15
4055-1124-9-1	4055-1124-9	417	2020-07-09	17:11:00	2	1	1	9
4055-1124-9-1	4055-1124-9	406	2020-07-10	09:44:00	2	2	2	9
4055-1124-9-1	4055-1124-9	439	2020-07-11	17:31:00	2	3	3	9
4055-1124-9-1	4055-1124-9	423	2020-07-12	10:08:00	2	4	4	9
4055-1124-9-1	4055-1124-9	419	2020-07-12	17:18:00	2	5	4	9
4055-1124-9-1	4055-1124-9	439	2020-07-15	16:11:00	2	6	7	9
4055-1124-9-1	4055-1124-9	421	2020-07-16	19:28:00	2	7	8	9
4055-1124-9-1	4055-1124-9	439	2020-07-17	21:14:00	2	8	9	9
4055-1124-9-1	4055-1124-9	379	2020-07-19	15:36:00	2	9	11	9
4055-1125-4-1	4055-1125-4	398	2020-07-10	16:06:00	2	1	1	11
4055-1125-4-1	4055-1125-4	398	2020-07-11	10:54:00	2	2	2	11
4055-1125-4-1	4055-1125-4	405	2020-07-12	11:05:00	2	3	3	11
4055-1125-4-1	4055-1125-4	396	2020-07-13	10:38:00	2	4	4	11
4055-1125-4-1	4055-1125-4	392	2020-07-14	10:15:00	2	5	5	11
4055-1125-4-1	4055-1125-4	408	2020-07-15	09:36:00	2	6	6	11
4055-1125-4-1	4055-1125-4	398	2020-07-16	11:19:00	2	7	7	11
4055-1125-4-1	4055-1125-4	408	2020-07-17	11:55:00	2	8	8	11
4055-1125-4-1	4055-1125-4	390	2020-07-20	09:45:00	2	9	11	11
4055-1125-4-1	4055-1125-4	402	2020-07-21	12:34:00	2	10	12	11
4055-1125-4-1	4055-1125-4	388	2020-07-22	09:23:00	2	11	13	11
4055-1126-2-1	4055-1126-2	424	2020-07-11	17:04:00	1	1	1	16
4055-1126-2-1	4055-1126-2	420	2020-07-12	08:34:00	1	2	2	16
4055-1126-2-1	4055-1126-2	409	2020-07-13	05:35:00	1	3	3	16
4055-1126-2-1	4055-1126-2	398	2020-07-14	08:12:00	1	4	4	16
4055-1126-2-1	4055-1126-2	422	2020-07-15	06:26:00	1	5	5	16
4055-1126-2-1	4055-1126-2	438	2020-07-16	07:09:00	1	6	6	16
4055-1126-2-1	4055-1126-2	407	2020-07-17	07:02:00	1	7	7	16
4055-1126-2-1	4055-1126-2	400	2020-07-18	09:39:00	1	8	8	16
4055-1126-2-1	4055-1126-2	412	2020-07-19	09:08:00	1	9	9	16
4055-1126-2-1	4055-1126-2	417	2020-07-20	07:43:00	1	10	10	16
4055-1126-2-1	4055-1126-2	406	2020-07-21	04:37:00	1	11	11	16
4055-1126-2-1	4055-1126-2	387	2020-07-22	04:41:00	1	12	12	16
4055-1126-2-1	4055-1126-2	420	2020-07-23	07:22:00	1	13	13	16
4055-1126-2-1	4055-1126-2	417	2020-07-24	08:47:00	1	14	14	16
4055-1126-2-1	4055-1126-2	408	2020-07-31	06:56:00	1	15	21	16
4055-1126-2-1	4055-1126-2	415	2020-08-07	09:56:00	1	16	28	16
4055-1127-3-1	4055-1127-3	438	2020-07-10	15:45:00	1	1	1	20
4055-1127-3-1	4055-1127-3	458	2020-07-11	10:26:00	1	2	2	20
4055-1127-3-1	4055-1127-3	460	2020-07-11	19:02:00	1	3	2	20
4055-1127-3-1	4055-1127-3	460	2020-07-12	10:41:00	1	4	3	20
4055-1127-3-1	4055-1127-3	452	2020-07-13	10:42:00	1	5	4	20
4055-1127-3-1	4055-1127-3	491	2020-07-14	09:23:00	1	6	5	20
4055-1127-3-1	4055-1127-3	445	2020-07-14	10:46:00	1	7	5	20
4055-1127-3-1	4055-1127-3	457	2020-07-15	10:50:00	1	8	6	20
4055-1127-3-1	4055-1127-3	500	2020-07-16	10:59:00	1	9	7	20
4055-1127-3-1	4055-1127-3	503	2020-07-16	14:31:00	1	10	7	20
4055-1127-3-1	4055-1127-3	463	2020-07-17	09:36:00	1	11	8	20
4055-1127-3-1	4055-1127-3	465	2020-07-18	10:45:00	1	12	9	20
4055-1127-3-1	4055-1127-3	449	2020-07-19	12:19:00	1	13	10	20
4055-1127-3-1	4055-1127-3	495	2020-07-20	10:08:00	1	14	11	20
4055-1127-3-1	4055-1127-3	480	2020-07-20	13:08:00	1	15	11	20
4055-1127-3-1	4055-1127-3	459	2020-07-21	10:15:00	1	16	12	20
4055-1127-3-1	4055-1127-3	478	2020-07-22	10:24:00	1	17	13	20
4055-1127-3-1	4055-1127-3	457	2020-07-23	09:29:00	1	18	14	20
4055-1127-3-1	4055-1127-3	466	2020-07-30	09:23:00	1	19	21	20
4055-1127-3-1	4055-1127-3	449	2020-08-06	09:32:00	1	20	28	20
4055-1128-5-1	4055-1128-5	455	2020-07-13	18:06:00	1	1	1	14
4055-1128-5-1	4055-1128-5	436	2020-07-14	07:33:00	1	2	2	14
4055-1128-5-1	4055-1128-5	442	2020-07-15	07:53:00	1	3	3	14
4055-1128-5-1	4055-1128-5	412	2020-07-16	08:48:00	1	4	4	14
4055-1128-5-1	4055-1128-5	417	2020-07-17	08:31:00	1	5	5	14
4055-1128-5-1	4055-1128-5	423	2020-07-18	08:37:00	1	6	6	14
4055-1128-5-1	4055-1128-5	428	2020-07-19	08:25:00	1	7	7	14
4055-1128-5-1	4055-1128-5	410	2020-07-20	08:40:00	1	8	8	14
4055-1128-5-1	4055-1128-5	422	2020-07-21	10:31:00	1	9	9	14
4055-1128-5-1	4055-1128-5	430	2020-07-22	08:04:00	1	10	10	14
4055-1128-5-1	4055-1128-5	438	2020-07-23	08:23:00	1	11	11	14
4055-1128-5-1	4055-1128-5	463	2020-07-24	06:27:00	1	12	12	14
4055-1128-5-1	4055-1128-5	440	2020-07-25	08:19:00	1	13	13	14
4055-1128-5-1	4055-1128-5	403	2020-08-02	09:14:00	1	14	21	14
4055-1130-1-1	4055-1130-1	380	2020-07-15	14:21:00	1	1	1	8
4055-1130-1-1	4055-1130-1	409	2020-07-16	12:06:00	1	2	2	8
4055-1130-1-1	4055-1130-1	392	2020-07-17	10:39:00	1	3	3	8
4055-1130-1-1	4055-1130-1	415	2020-07-18	12:21:00	1	4	4	8
4055-1130-1-1	4055-1130-1	403	2020-07-19	12:04:00	1	5	5	8
4055-1130-1-1	4055-1130-1	386	2020-07-20	14:37:00	1	6	6	8
4055-1130-1-1	4055-1130-1	368	2020-07-21	09:41:00	1	7	7	8
4055-1130-1-1	4055-1130-1	389	2020-07-24	10:03:00	1	8	10	8
4055-1131-6-1	4055-1131-6	419	2020-07-15	10:42:00	2	1	2	13
4055-1131-6-1	4055-1131-6	420	2020-07-15	17:11:00	2	2	2	13
4055-1131-6-1	4055-1131-6	416	2020-07-16	09:44:00	2	3	3	13
4055-1131-6-1	4055-1131-6	466	2020-07-17	10:47:00	2	4	4	13
4055-1131-6-1	4055-1131-6	416	2020-07-18	13:20:00	2	5	5	13
4055-1131-6-1	4055-1131-6	430	2020-07-19	12:16:00	2	6	6	13
4055-1131-6-1	4055-1131-6	426	2020-07-20	12:11:00	2	7	7	13
4055-1131-6-1	4055-1131-6	417	2020-07-22	10:13:00	2	8	9	13
4055-1131-6-1	4055-1131-6	414	2020-07-23	10:03:00	2	9	10	13
4055-1131-6-1	4055-1131-6	398	2020-07-25	14:48:00	2	10	12	13
4055-1131-6-1	4055-1131-6	429	2020-07-27	12:14:00	2	11	14	13
4055-1131-6-1	4055-1131-6	405	2020-07-28	09:37:00	2	12	15	13
4055-1131-6-1	4055-1131-6	402	2020-08-11	11:09:00	2	13	29	13
4055-1132-7-1	4055-1132-7	412	2020-07-14	14:58:00	2	1	1	16
4055-1132-7-1	4055-1132-7	414	2020-07-15	23:15:00	2	2	2	16
4055-1132-7-1	4055-1132-7	417	2020-07-16	12:23:00	2	3	3	16
4055-1132-7-1	4055-1132-7	390	2020-07-17	12:20:00	2	4	4	16
4055-1132-7-1	4055-1132-7	391	2020-07-18	14:26:00	2	5	5	16
4055-1132-7-1	4055-1132-7	406	2020-07-19	14:55:00	2	6	6	16
4055-1132-7-1	4055-1132-7	411	2020-07-20	01:06:00	2	7	7	16
4055-1132-7-1	4055-1132-7	410	2020-07-21	01:33:00	2	8	8	16
4055-1132-7-1	4055-1132-7	398	2020-07-22	00:58:00	2	9	9	16
4055-1132-7-1	4055-1132-7	390	2020-07-22	23:19:00	2	10	9	16
4055-1132-7-1	4055-1132-7	391	2020-07-23	15:11:00	2	11	10	16
4055-1132-7-1	4055-1132-7	412	2020-07-24	03:02:00	2	12	11	16
4055-1132-7-1	4055-1132-7	402	2020-07-25	03:24:00	2	13	12	16
4055-1132-7-1	4055-1132-7	429	2020-07-26	14:55:00	2	14	13	16
4055-1132-7-1	4055-1132-7	372	2020-07-27	04:12:00	2	15	14	16
4055-1132-7-1	4055-1132-7	451	2020-07-28	01:12:00	2	16	15	16
4055-1133-0-1	4055-1133-0	423	2020-07-16	11:04:00	2	1	1	15
4055-1133-0-1	4055-1133-0	402	2020-07-17	08:29:00	2	2	2	15
4055-1133-0-1	4055-1133-0	402	2020-07-18	09:12:00	2	3	3	15
4055-1133-0-1	4055-1133-0	420	2020-07-19	09:42:00	2	4	4	15
4055-1133-0-1	4055-1133-0	458	2020-07-20	06:28:00	2	5	5	15
4055-1133-0-1	4055-1133-0	416	2020-07-21	06:28:00	2	6	6	15
4055-1133-0-1	4055-1133-0	409	2020-07-22	07:30:00	2	7	7	15
4055-1133-0-1	4055-1133-0	410	2020-07-23	07:26:00	2	8	8	15
4055-1133-0-1	4055-1133-0	406	2020-07-25	07:59:00	2	9	10	15
4055-1133-0-1	4055-1133-0	405	2020-07-26	18:56:00	2	10	11	15
4055-1133-0-1	4055-1133-0	406	2020-07-27	09:17:00	2	11	12	15
4055-1133-0-1	4055-1133-0	411	2020-07-28	07:32:00	2	12	13	15
4055-1133-0-1	4055-1133-0	411	2020-07-29	07:09:00	2	13	14	15
4055-1133-0-1	4055-1133-0	420	2020-08-05	19:50:00	2	14	21	15
4055-1133-0-1	4055-1133-0	405	2020-08-12	15:08:00	2	15	28	15
4055-1134-3-1	4055-1134-3	407	2020-07-15	17:05:00	2	1	1	15
4055-1134-3-1	4055-1134-3	397	2020-07-16	11:05:00	2	2	2	15
4055-1134-3-1	4055-1134-3	383	2020-07-17	10:22:00	2	3	3	15
4055-1134-3-1	4055-1134-3	376	2020-07-18	11:59:00	2	4	4	15
4055-1134-3-1	4055-1134-3	392	2020-07-19	10:45:00	2	5	5	15
4055-1134-3-1	4055-1134-3	405	2020-07-20	10:28:00	2	6	6	15
4055-1134-3-1	4055-1134-3	377	2020-07-21	11:20:00	2	7	7	15
4055-1134-3-1	4055-1134-3	392	2020-07-22	12:45:00	2	8	8	15
4055-1134-3-1	4055-1134-3	371	2020-07-23	12:40:00	2	9	9	15
4055-1134-3-1	4055-1134-3	370	2020-07-24	10:07:00	2	10	10	15
4055-1134-3-1	4055-1134-3	379	2020-07-26	11:44:00	2	11	12	15
4055-1134-3-1	4055-1134-3	368	2020-07-27	11:21:00	2	12	13	15
4055-1134-3-1	4055-1134-3	375	2020-07-28	10:03:00	2	13	14	15
4055-1134-3-1	4055-1134-3	362	2020-08-04	16:01:00	2	14	21	15
4055-1134-3-1	4055-1134-3	376	2020-08-11	08:24:00	2	15	28	15
4055-1135-5-1	4055-1135-5	388	2020-07-16	17:06:00	2	1	1	15
4055-1135-5-1	4055-1135-5	367	2020-07-17	08:56:00	2	2	2	15
4055-1135-5-1	4055-1135-5	390	2020-07-18	10:41:00	2	3	3	15
4055-1135-5-1	4055-1135-5	364	2020-07-19	10:12:00	2	4	4	15
4055-1135-5-1	4055-1135-5	403	2020-07-20	08:27:00	2	5	5	15
4055-1135-5-1	4055-1135-5	398	2020-07-21	07:48:00	2	6	6	15
4055-1135-5-1	4055-1135-5	449	2020-07-22	08:00:00	2	7	7	15
4055-1135-5-1	4055-1135-5	386	2020-07-23	08:17:00	2	8	8	15
4055-1135-5-1	4055-1135-5	414	2020-07-24	08:23:00	2	9	9	15
4055-1135-5-1	4055-1135-5	405	2020-07-25	10:13:00	2	10	10	15
4055-1135-5-1	4055-1135-5	417	2020-07-26	20:22:00	2	11	11	15
4055-1135-5-1	4055-1135-5	378	2020-07-27	14:03:00	2	12	12	15
4055-1135-5-1	4055-1135-5	383	2020-07-28	13:56:00	2	13	13	15
4055-1135-5-1	4055-1135-5	411	2020-07-29	07:41:00	2	14	14	15
4055-1135-5-1	4055-1135-5	413	2020-08-05	17:35:00	2	15	21	15
4055-1136-8-1	4055-1136-8	414	2020-07-16	17:43:00	2	1	1	17
4055-1136-8-1	4055-1136-8	390	2020-07-17	11:44:00	2	2	2	17
4055-1136-8-1	4055-1136-8	374	2020-07-18	11:32:00	2	3	3	17
4055-1136-8-1	4055-1136-8	408	2020-07-19	11:25:00	2	4	4	17
4055-1136-8-1	4055-1136-8	426	2020-07-20	12:33:00	2	5	5	17
4055-1136-8-1	4055-1136-8	407	2020-07-21	11:42:00	2	6	6	17
4055-1136-8-1	4055-1136-8	453	2020-07-22	12:01:00	2	7	7	17
4055-1136-8-1	4055-1136-8	456	2020-07-23	11:18:00	2	8	8	17
4055-1136-8-1	4055-1136-8	424	2020-07-24	10:34:00	2	9	9	17
4055-1136-8-1	4055-1136-8	434	2020-07-25	12:14:00	2	10	10	17
4055-1136-8-1	4055-1136-8	413	2020-07-26	12:03:00	2	11	11	17
4055-1136-8-1	4055-1136-8	398	2020-07-27	06:41:00	2	12	12	17
4055-1136-8-1	4055-1136-8	422	2020-07-28	12:02:00	2	13	13	17
4055-1136-8-1	4055-1136-8	407	2020-07-29	10:58:00	2	14	14	17
4055-1136-8-1	4055-1136-8	418	2020-08-05	22:01:00	2	15	21	17
4055-1136-8-1	4055-1136-8	450	2020-08-12	07:37:00	2	16	28	17
4055-1136-8-1	4055-1136-8	423	2020-08-30	09:31:00	2	17	46	17
4055-1136-8-2	4055-1136-8	420	2020-07-16	17:13:00	2	1	1	16
4055-1136-8-2	4055-1136-8	417	2020-07-17	11:36:00	2	2	2	16
4055-1136-8-2	4055-1136-8	408	2020-07-18	11:43:00	2	3	3	16
4055-1136-8-2	4055-1136-8	416	2020-07-19	11:29:00	2	4	4	16
4055-1136-8-2	4055-1136-8	391	2020-07-20	13:04:00	2	5	5	16
4055-1136-8-2	4055-1136-8	409	2020-07-21	11:41:00	2	6	6	16
4055-1136-8-2	4055-1136-8	421	2020-07-22	12:06:00	2	7	7	16
4055-1136-8-2	4055-1136-8	403	2020-07-23	11:16:00	2	8	8	16
4055-1136-8-2	4055-1136-8	426	2020-07-24	10:39:00	2	9	9	16
4055-1136-8-2	4055-1136-8	423	2020-07-25	22:01:00	2	10	10	16
4055-1136-8-2	4055-1136-8	423	2020-07-26	12:01:00	2	11	11	16
4055-1136-8-2	4055-1136-8	393	2020-07-27	07:09:00	2	12	12	16
4055-1136-8-2	4055-1136-8	362	2020-07-28	09:38:00	2	13	13	16
4055-1136-8-2	4055-1136-8	420	2020-07-29	10:01:00	2	14	14	16
4055-1136-8-2	4055-1136-8	447	2020-07-30	09:34:00	2	15	15	16
4055-1136-8-2	4055-1136-8	441	2020-08-12	09:35:00	2	16	28	16
4055-1138-4-1	4055-1138-4	413	2020-07-17	15:14:00	1	1	1	16
4055-1138-4-1	4055-1138-4	413	2020-07-18	10:40:00	1	2	2	16
4055-1138-4-1	4055-1138-4	433	2020-07-19	07:56:00	1	3	3	16
4055-1138-4-1	4055-1138-4	454	2020-07-20	09:16:00	1	4	4	16
4055-1138-4-1	4055-1138-4	428	2020-07-21	08:44:00	1	5	5	16
4055-1138-4-1	4055-1138-4	420	2020-07-22	09:15:00	1	6	6	16
4055-1138-4-1	4055-1138-4	434	2020-07-23	08:47:00	1	7	7	16
4055-1138-4-1	4055-1138-4	401	2020-07-24	08:44:00	1	8	8	16
4055-1138-4-1	4055-1138-4	437	2020-07-25	10:58:00	1	9	9	16
4055-1138-4-1	4055-1138-4	414	2020-07-26	10:39:00	1	10	10	16
4055-1138-4-1	4055-1138-4	411	2020-07-27	08:15:00	1	11	11	16
4055-1138-4-1	4055-1138-4	420	2020-07-28	08:45:00	1	12	12	16
4055-1138-4-1	4055-1138-4	427	2020-07-29	08:49:00	1	13	13	16
4055-1138-4-1	4055-1138-4	445	2020-07-30	07:51:00	1	14	14	16
4055-1138-4-1	4055-1138-4	436	2020-08-06	08:46:00	1	15	21	16
4055-1138-4-1	4055-1138-4	415	2020-08-13	09:35:00	1	16	28	16
4055-1139-2-1	4055-1139-2	412	2020-07-18	16:58:00	1	1	1	16
4055-1139-2-1	4055-1139-2	416	2020-07-19	09:11:00	1	2	2	16
4055-1139-2-1	4055-1139-2	436	2020-07-20	10:23:00	1	3	3	16
4055-1139-2-1	4055-1139-2	415	2020-07-21	09:58:00	1	4	4	16
4055-1139-2-1	4055-1139-2	434	2020-07-22	10:39:00	1	5	5	16
4055-1139-2-1	4055-1139-2	404	2020-07-23	11:28:00	1	6	6	16
4055-1139-2-1	4055-1139-2	440	2020-07-24	09:54:00	1	7	7	16
4055-1139-2-1	4055-1139-2	411	2020-07-25	11:26:00	1	8	8	16
4055-1139-2-1	4055-1139-2	414	2020-07-26	08:54:00	1	9	9	16
4055-1139-2-1	4055-1139-2	426	2020-07-27	09:55:00	1	10	10	16
4055-1139-2-1	4055-1139-2	405	2020-07-28	20:46:00	1	11	11	16
4055-1139-2-1	4055-1139-2	401	2020-07-29	12:59:00	1	12	12	16
4055-1139-2-1	4055-1139-2	457	2020-07-30	10:25:00	1	13	13	16
4055-1139-2-1	4055-1139-2	438	2020-07-31	09:30:00	1	14	14	16
4055-1139-2-1	4055-1139-2	417	2020-08-07	12:17:00	1	15	21	16
4055-1139-2-1	4055-1139-2	428	2020-08-14	19:40:00	1	16	28	16
4055-1139-2-2	4055-1139-2	377	2020-07-18	16:50:00	1	1	1	16
4055-1139-2-2	4055-1139-2	379	2020-07-19	08:53:00	1	2	2	16
4055-1139-2-2	4055-1139-2	416	2020-07-20	07:48:00	1	3	3	16
4055-1139-2-2	4055-1139-2	400	2020-07-21	13:57:00	1	4	4	16
4055-1139-2-2	4055-1139-2	371	2020-07-22	22:00:00	1	5	5	16
4055-1139-2-2	4055-1139-2	398	2020-07-23	05:13:00	1	6	6	16
4055-1139-2-2	4055-1139-2	418	2020-07-24	08:00:00	1	7	7	16
4055-1139-2-2	4055-1139-2	410	2020-07-25	06:53:00	1	8	8	16
4055-1139-2-2	4055-1139-2	390	2020-07-26	08:37:00	1	9	9	16
4055-1139-2-2	4055-1139-2	405	2020-07-27	09:26:00	1	10	10	16
4055-1139-2-2	4055-1139-2	387	2020-07-28	07:46:00	1	11	11	16
4055-1139-2-2	4055-1139-2	390	2020-07-29	08:11:00	1	12	12	16
4055-1139-2-2	4055-1139-2	386	2020-07-30	10:23:00	1	13	13	16
4055-1139-2-2	4055-1139-2	379	2020-07-31	07:29:00	1	14	14	16
4055-1139-2-2	4055-1139-2	392	2020-08-07	12:16:00	1	15	21	16
4055-1139-2-2	4055-1139-2	398	2020-08-14	19:28:00	1	16	28	16
4055-1140-8-1	4055-1140-8	456	2020-07-18	14:30:00	1	1	1	16
4055-1140-8-1	4055-1140-8	441	2020-07-19	07:40:00	1	2	2	16
4055-1140-8-1	4055-1140-8	451	2020-07-20	07:25:00	1	3	3	16
4055-1140-8-1	4055-1140-8	441	2020-07-21	07:23:00	1	4	4	16
4055-1140-8-1	4055-1140-8	421	2020-07-22	07:21:00	1	5	5	16
4055-1140-8-1	4055-1140-8	421	2020-07-23	07:07:00	1	6	6	16
4055-1140-8-1	4055-1140-8	407	2020-07-24	07:08:00	1	7	7	16
4055-1140-8-1	4055-1140-8	403	2020-07-25	07:31:00	1	8	8	16
4055-1140-8-1	4055-1140-8	406	2020-07-26	07:09:00	1	9	9	16
4055-1140-8-1	4055-1140-8	444	2020-07-27	07:13:00	1	10	10	16
4055-1140-8-1	4055-1140-8	402	2020-07-28	06:42:00	1	11	11	16
4055-1140-8-1	4055-1140-8	403	2020-07-29	07:23:00	1	12	12	16
4055-1140-8-1	4055-1140-8	435	2020-07-30	06:57:00	1	13	13	16
4055-1140-8-1	4055-1140-8	413	2020-07-31	07:22:00	1	14	14	16
4055-1140-8-1	4055-1140-8	416	2020-08-07	08:05:00	1	15	21	16
4055-1140-8-1	4055-1140-8	458	2020-08-14	06:37:00	1	16	28	16
4055-1141-4-1	4055-1141-4	421	2020-07-21	10:12:00	2	1	1	16
4055-1141-4-1	4055-1141-4	407	2020-07-22	08:33:00	2	2	2	16
4055-1141-4-1	4055-1141-4	413	2020-07-23	09:42:00	2	3	3	16
4055-1141-4-1	4055-1141-4	394	2020-07-24	09:06:00	2	4	4	16
4055-1141-4-1	4055-1141-4	394	2020-07-25	08:55:00	2	5	5	16
4055-1141-4-1	4055-1141-4	417	2020-07-26	10:08:00	2	6	6	16
4055-1141-4-1	4055-1141-4	416	2020-07-27	09:00:00	2	7	7	16
4055-1141-4-1	4055-1141-4	413	2020-07-28	09:16:00	2	8	8	16
4055-1141-4-1	4055-1141-4	408	2020-07-29	09:11:00	2	9	9	16
4055-1141-4-1	4055-1141-4	445	2020-07-30	08:53:00	2	10	10	16
4055-1141-4-1	4055-1141-4	401	2020-07-31	08:40:00	2	11	11	16
4055-1141-4-1	4055-1141-4	383	2020-08-01	10:39:00	2	12	12	16
4055-1141-4-1	4055-1141-4	376	2020-08-02	11:35:00	2	13	13	16
4055-1141-4-1	4055-1141-4	424	2020-08-03	08:23:00	2	14	14	16
4055-1141-4-1	4055-1141-4	397	2020-08-09	16:52:00	2	15	20	16
4055-1141-4-1	4055-1141-4	388	2020-08-16	07:39:00	2	16	27	16
4055-1143-7-1	4055-1143-7	402	2020-07-21	16:06:00	2	1	1	15
4055-1143-7-1	4055-1143-7	406	2020-07-22	08:03:00	2	2	2	15
4055-1143-7-1	4055-1143-7	437	2020-07-23	09:06:00	2	3	3	15
4055-1143-7-1	4055-1143-7	411	2020-07-24	07:11:00	2	4	4	15
4055-1143-7-1	4055-1143-7	397	2020-07-25	14:02:00	2	5	5	15
4055-1143-7-1	4055-1143-7	439	2020-07-26	09:31:00	2	6	6	15
4055-1143-7-1	4055-1143-7	398	2020-07-27	12:32:00	2	7	7	15
4055-1143-7-1	4055-1143-7	385	2020-07-28	08:02:00	2	8	8	15
4055-1143-7-1	4055-1143-7	413	2020-07-29	08:51:00	2	9	9	15
4055-1143-7-1	4055-1143-7	441	2020-07-30	07:27:00	2	10	10	15
4055-1143-7-1	4055-1143-7	372	2020-07-31	08:36:00	2	11	11	15
4055-1143-7-1	4055-1143-7	397	2020-08-01	08:02:00	2	12	12	15
4055-1143-7-1	4055-1143-7	425	2020-08-02	07:51:00	2	13	13	15
4055-1143-7-1	4055-1143-7	383	2020-08-03	06:21:00	2	14	14	15
4055-1143-7-1	4055-1143-7	396	2020-08-10	06:33:00	2	15	21	15
4055-1145-3-1	4055-1145-3	376	2020-07-21	17:22:00	1	1	1	16
4055-1145-3-1	4055-1145-3	363	2020-07-22	08:57:00	1	2	2	16
4055-1145-3-1	4055-1145-3	362	2020-07-23	09:35:00	1	3	3	16
4055-1145-3-1	4055-1145-3	365	2020-07-24	09:53:00	1	4	4	16
4055-1145-3-1	4055-1145-3	361	2020-07-25	10:45:00	1	5	5	16
4055-1145-3-1	4055-1145-3	375	2020-07-26	09:47:00	1	6	6	16
4055-1145-3-1	4055-1145-3	370	2020-07-27	09:33:00	1	7	7	16
4055-1145-3-1	4055-1145-3	372	2020-07-28	09:41:00	1	8	8	16
4055-1145-3-1	4055-1145-3	386	2020-07-29	09:51:00	1	9	9	16
4055-1145-3-1	4055-1145-3	361	2020-07-30	09:17:00	1	10	10	16
4055-1145-3-1	4055-1145-3	366	2020-07-31	10:06:00	1	11	11	16
4055-1145-3-1	4055-1145-3	360	2020-08-01	09:34:00	1	12	12	16
4055-1145-3-1	4055-1145-3	381	2020-08-02	09:40:00	1	13	13	16
4055-1145-3-1	4055-1145-3	363	2020-08-03	10:03:00	1	14	14	16
4055-1145-3-1	4055-1145-3	362	2020-08-10	08:56:00	1	15	21	16
4055-1145-3-1	4055-1145-3	364	2020-08-17	08:37:00	1	16	28	16
4055-1146-1-1	4055-1146-1	420	2020-07-22	15:57:00	2	1	1	16
4055-1146-1-1	4055-1146-1	386	2020-07-23	09:35:00	2	2	2	16
4055-1146-1-1	4055-1146-1	424	2020-07-24	09:57:00	2	3	3	16
4055-1146-1-1	4055-1146-1	375	2020-07-25	10:07:00	2	4	4	16
4055-1146-1-1	4055-1146-1	387	2020-07-26	10:48:00	2	5	5	16
4055-1146-1-1	4055-1146-1	379	2020-07-27	10:15:00	2	6	6	16
4055-1146-1-1	4055-1146-1	396	2020-07-28	10:39:00	2	7	7	16
4055-1146-1-1	4055-1146-1	417	2020-07-29	09:20:00	2	8	8	16
4055-1146-1-1	4055-1146-1	389	2020-07-30	09:33:00	2	9	9	16
4055-1146-1-1	4055-1146-1	403	2020-07-31	10:24:00	2	10	10	16
4055-1146-1-1	4055-1146-1	390	2020-08-01	09:44:00	2	11	11	16
4055-1146-1-1	4055-1146-1	371	2020-08-02	11:50:00	2	12	12	16
4055-1146-1-1	4055-1146-1	418	2020-08-03	11:19:00	2	13	13	16
4055-1146-1-1	4055-1146-1	400	2020-08-04	10:51:00	2	14	14	16
4055-1146-1-1	4055-1146-1	418	2020-08-11	10:02:00	2	15	21	16
4055-1146-1-1	4055-1146-1	401	2020-08-18	08:15:00	2	16	28	16
4055-1147-2-1	4055-1147-2	372	2020-07-22	16:37:00	2	1	1	16
4055-1147-2-1	4055-1147-2	363	2020-07-23	10:16:00	2	2	2	16
4055-1147-2-1	4055-1147-2	367	2020-07-24	10:14:00	2	3	3	16
4055-1147-2-1	4055-1147-2	362	2020-07-25	10:27:00	2	4	4	16
4055-1147-2-1	4055-1147-2	366	2020-07-26	10:35:00	2	5	5	16
4055-1147-2-1	4055-1147-2	341	2020-07-27	09:33:00	2	6	6	16
4055-1147-2-1	4055-1147-2	364	2020-07-28	14:40:00	2	7	7	16
4055-1147-2-1	4055-1147-2	368	2020-07-29	12:05:00	2	8	8	16
4055-1147-2-1	4055-1147-2	367	2020-07-30	10:07:00	2	9	9	16
4055-1147-2-1	4055-1147-2	367	2020-07-31	09:59:00	2	10	10	16
4055-1147-2-1	4055-1147-2	361	2020-08-01	12:01:00	2	11	11	16
4055-1147-2-1	4055-1147-2	387	2020-08-03	09:27:00	2	12	13	16
4055-1147-2-1	4055-1147-2	361	2020-08-04	08:44:00	2	13	14	16
4055-1147-2-1	4055-1147-2	364	2020-08-11	08:37:00	2	14	21	16
4055-1147-2-1	4055-1147-2	399	2020-08-12	07:53:00	2	15	22	16
4055-1147-2-1	4055-1147-2	398	2020-08-18	11:00:00	2	16	28	16
4055-1148-6-1	4055-1148-6	435	2020-07-23	16:59:00	1	1	1	15
4055-1148-6-1	4055-1148-6	456	2020-07-24	07:15:00	1	2	2	15
4055-1148-6-1	4055-1148-6	413	2020-07-25	07:26:00	1	3	3	15
4055-1148-6-1	4055-1148-6	433	2020-07-26	08:21:00	1	4	4	15
4055-1148-6-1	4055-1148-6	418	2020-07-27	06:48:00	1	5	5	15
4055-1148-6-1	4055-1148-6	434	2020-07-28	07:03:00	1	6	6	15
4055-1148-6-1	4055-1148-6	449	2020-07-29	07:29:00	1	7	7	15
4055-1148-6-1	4055-1148-6	436	2020-07-30	07:19:00	1	8	8	15
4055-1148-6-1	4055-1148-6	431	2020-07-31	07:30:00	1	9	9	15
4055-1148-6-1	4055-1148-6	434	2020-08-01	07:57:00	1	10	10	15
4055-1148-6-1	4055-1148-6	427	2020-08-02	07:14:00	1	11	11	15
4055-1148-6-1	4055-1148-6	434	2020-08-03	07:17:00	1	12	12	15
4055-1148-6-1	4055-1148-6	431	2020-08-04	07:55:00	1	13	13	15
4055-1148-6-1	4055-1148-6	438	2020-08-05	08:07:00	1	14	14	15
4055-1148-6-1	4055-1148-6	411	2020-08-19	10:18:00	1	15	28	15
4055-1149-9-1	4055-1149-9	426	2020-07-24	11:12:00	1	1	1	16
4055-1149-9-1	4055-1149-9	427	2020-07-25	12:53:00	1	2	2	16
4055-1149-9-1	4055-1149-9	389	2020-07-26	10:00:00	1	3	3	16
4055-1149-9-1	4055-1149-9	421	2020-07-27	12:53:00	1	4	4	16
4055-1149-9-1	4055-1149-9	402	2020-07-28	10:08:00	1	5	5	16
4055-1149-9-1	4055-1149-9	449	2020-07-29	11:50:00	1	6	6	16
[truncated: 1,246 more rows]

## Sheet: adherence-day
Day	Survey	Swab	ECG
1	94.8	93.5	95.9
2	86.4	86.6	92.2
3	88.1	89.6	89.9
4	86.8	87.4	92.2
5	85.3	85.3	89.4
6	86.6	86.6	89.9
7	86.1	87	87.6
8	84.6	86.1	85.3
9	83.3	81	84.4
10	83.5	83.5	87.2
11	82	81.4	84.9
12	79.7	77.5	84.9
13	81	81	84.4
14	80.3	80.5	81.7
21	81.8	78.8	67.4
28	84.6	80.7	65.1
